# Supplementary material for: A one-dimensional conductive metal-organic framework with extended π-d conjugated nanoribbon layers
Source: Nat Commun. 2022 Dec 9;13:7599. doi: 10.1038/s41467-022-35315-0 (PMC9734122; doi:10.1038/s41467-022-35315-0)
Supplement: Supplementary file 2 — Source Data [file 41467_2022_35315_MOESM2_ESM.xlsx]

## Sheet: Fig. 2
Fig. 2d						Fig. 2e							Fig. 2f				Fig. 2j
X-axis	Y-axis					X-axis	Y-axis						X-axis	Y-axis			X-axis	Y-axis			X-axis	Y-axis	X-axis	Y-axis
8779.1	0.00145	0.00349	0.00694	0.00527		0	0.01499	0.07413	0.10386	0.09539	0.10156		-97.6752	1.2737	0.08926		3.99933	0.18121	0.16519	-0.05398	7.48914	-0.13	4	-0.01992
8782.03	0.00138	0.00402	0.00593	0.00502		0.03068	0.01539	0.07484	0.10223	0.0934	0.09872		-97.6371	1.27051	0.08987		4.02559	0.18193	0.165	-0.05307	11.2205	-0.13	4.01	-0.01992
8785.04	0.00124	0.00338	0.00489	0.00473		0.06136	0.01665	0.07677	0.09784	0.08798	0.09086		-97.5991	1.26627	0.09041		4.05185	0.17328	0.16481	-0.06154	13.247	-0.13	4.02	-0.01992
8787.95	0.00113	0.00285	0.00424	0.00443		0.09204	0.01873	0.07941	0.09219	0.08076	0.07999		-97.5611	1.26111	0.09078		4.07811	0.16534	0.16463	-0.06929	13.7556	-0.13	4.03	-0.01992
8791.04	0.000910958	0.00254	0.00425	0.00413		0.12272	0.02142	0.08218	0.0876	0.07455	0.06998		-97.523	1.25532	0.09087		4.10438	0.17207	0.16446	-0.06239	15.0105	-0.13	4.04	-0.01992
8793.98	0.000828796	0.00215	0.0045	0.00394		0.1534	0.02421	0.08464	0.08652	0.07266	0.06622		-97.485	1.24934	0.09063		4.13064	0.17159	0.1643	-0.0627	18.4073	-0.13	4.05	-0.01992
8796.96	0.000741897	0.00221	0.00457	0.00367		0.18408	0.0265	0.08656	0.09016	0.07697	0.07206		-97.4469	1.24361	0.09007		4.1569	0.17448	0.16414	-0.05966	19.145	-0.13	4.06	-0.01992
8800	0.000758773	0.00237	0.00426	0.00343		0.21476	0.02769	0.08802	0.09758	0.08627	0.08497		-97.4089	1.23854	0.08926		4.18316	0.17592	0.16399	-0.05807	22.5505	-0.13	4.07	-0.01992
8802.98	0.000662688	0.00223	0.0036	0.00321		0.24544	0.02727	0.08929	0.10638	0.09749	0.09981		-97.3709	1.23436	0.0883		4.20942	0.16414	0.16385	-0.06971	22.5976	-0.13	4.08	-0.01992
8805.96	0.000585211	0.00197	0.00305	0.00303		0.27612	0.02493	0.09074	0.11399	0.10769	0.11251		-97.3328	1.23117	0.0873		4.23568	0.16991	0.16371	-0.0638	23.4966	-0.13	4.09	-0.01992
8808.98	0.000316384	0.00159	0.00294	0.00282		0.3068	0.02063	0.0927	0.11848	0.11487	0.12062		-97.2948	1.22895	0.08635		4.26194	0.16895	0.16359	-0.06464	24.0852	-0.13	4.1	-0.01992
8812	0.000977503	0.00163	0.00294	0.00264		0.33748	0.01479	0.09531	0.11881	0.11796	0.123		-97.2567	1.22765	0.08551		4.2882	0.16559	0.16347	-0.06789	24.876	-0.13	4.11	-0.01992
8814.99	0.000335443	0.00166	0.00257	0.00267		0.36816	0.00916	0.0985	0.11505	0.11691	0.1197		-97.2187	1.22723	0.08479		4.31446	0.14828	0.16336	-0.08508	25.7097	-0.13	4.12	-0.01992
8818.03	0.00028353	0.000711757	0.00205	0.00258		0.39884	0.00991	0.10214	0.10857	0.11263	0.11207		-97.1807	1.22767	0.08418		4.34072	0.15958	0.16326	-0.07368	26.6754	-0.13	4.13	-0.01992
8820.99	0.000215107	0.000380815	0.0018	0.00287		0.42951	0.01728	0.10614	0.10239	0.10711	0.10298		-97.1426	1.22885	0.08364		4.36698	0.17087	0.16317	-0.0623	26.9094	-0.13	4.14	-0.01992
8823.97	9.74274e-05	0.000402278	0.00162	0.00212		0.46019	0.02573	0.11071	0.10097	0.1032	0.09679		-97.1046	1.23061	0.08311		4.39324	0.16438	0.16309	-0.06871	27.7145	-0.13	4.15	-0.01992
8826.99	-3.78667e-05	-1.33198e-05	0.00137	0.00179		0.49087	0.03315	0.11638	0.10816	0.10376	0.09792		-97.0666	1.23268	0.08249		4.4195	0.16246	0.16302	-0.07056	27.97	-0.13	4.16	-0.01992
8829.99	-0.000199932	-0.000136901	0.0012	0.00128		0.52155	0.03847	0.12394	0.12423	0.11013	0.10768		-97.0285	1.23481	0.08174		4.44576	0.16919	0.16296	-0.06377	29.2368	-0.13	4.17	-0.01992
8832.98	-9.34922e-05	-0.000126177	0.000996855	0.000945787		0.55223	0.04089	0.13415	0.14606	0.12134	0.12331		-96.9905	1.23684	0.08081		4.47202	0.16486	0.1629	-0.06804	30.1042	-0.13	4.18	-0.01992
8835.97	-0.000251037	-0.000141321	0.000723055	0.00112		0.58291	0.03991	0.14736	0.16968	0.13511	0.14072		-96.9524	1.23877	0.07975		4.49828	0.14492	0.16286	-0.08795	30.2866	-0.13	4.19	-0.01992
8838.98	-0.000355952	-0.000298576	0.000561693	0.00138		0.61359	0.03531	0.16337	0.19178	0.14939	0.15689		-96.9144	1.24079	0.07866		4.52454	0.17183	0.16283	-0.061	30.3401	-0.13	4.2	-0.01992
8841.98	-0.000512716	-0.000318225	0.000490842	0.0023		0.64427	0.02721	0.18136	0.2101	0.16323	0.17048		-96.8764	1.24312	0.07764		4.55081	0.15501	0.16281	-0.0778	30.9516	-0.13	4.21	-0.01992
8844.99	-0.000635661	-0.000389695	0.000528224	0.00324		0.67495	0.01604	0.2002	0.22339	0.17708	0.18211		-96.8383	1.24594	0.07683		4.57707	0.15573	0.16281	-0.07708	31.4622	-0.13	4.22	-0.01992
8847.99	-0.000792311	-0.00046787	0.000763159	0.00201		0.70563	0.00305	0.21865	0.23161	0.19278	0.19421		-96.8003	1.24928	0.0763		4.60333	0.15765	0.16281	-0.07516	31.9464	-0.13	4.23	-0.01992
8850.98	-0.000893957	-0.000449454	0.000931261	0.000447677		0.73631	0.01278	0.23571	0.23592	0.21295	0.21058		-96.7622	1.25297	0.07607		4.62959	0.15789	0.16283	-0.07494	32.8008	-0.13	4.24	-0.01992
8853.99	2.66233e-05	-0.00113	0.000776973	0.000178222		0.76699	0.02794	0.25075	0.23878	0.24	0.23492		-96.7242	1.2567	0.0761		4.65585	0.16102	0.16286	-0.07184	32.8016	-0.13	4.25	-0.01992
8856.99	0.000622318	-0.00101	0.00027212	0.000123023		0.79767	0.04221	0.26374	0.24353	0.27505	0.2691		-96.6862	1.26014	0.07632		4.68211	0.1591	0.16291	-0.07381	32.833	-0.13	4.26	-0.01992
8860.02	-0.000211063	-0.000812328	-0.000556513	-4.97009e-06		0.82835	0.05436	0.27529	0.25349	0.31749	0.3124		-96.6481	1.26303	0.07664		4.70837	0.1639	0.16297	-0.06906	33.2365	-0.13	4.27	-0.01992
8862.96	-0.00023415	-0.00128	-0.0013	-0.000128868		0.85903	0.06337	0.28662	0.2706	0.36534	0.36214		-96.6101	1.26517	0.07695		4.73463	0.15982	0.16304	-0.07322	34.1093	-0.13	4.28	-0.01992
8865.99	-0.00029123	-0.00136	-0.00145	-0.000245144		0.88971	0.06846	0.29932	0.29452	0.41585	0.41478		-96.5721	1.26643	0.07717		4.76089	0.16679	0.16313	-0.06634	34.6594	-0.13	4.29	-0.01992
8868.98	-0.000285214	-0.00125	-0.0011	-0.000314033		0.92039	0.06924	0.31487	0.32289	0.46616	0.46676		-96.534	1.26672	0.07723		4.78715	0.15573	0.16323	-0.0775	35.2809	-0.13	4.3	-0.01992
8871.98	-0.00046934	-0.00126	-0.000706378	-0.000388199		0.95107	0.06587	0.33424	0.35239	0.51374	0.5151		-96.496	1.26593	0.0771		4.81341	0.15982	0.16335	-0.07353	35.3864	-0.13	4.31	-0.01992
8874.97	-0.000539293	-0.0011	-0.000489338	-0.00048094		0.98175	0.05926	0.35751	0.37974	0.55679	0.55781		-96.4579	1.26403	0.0768		4.83967	0.16078	0.16349	-0.07271	35.4176	-0.13	4.32	-0.01992
8878	-0.000457856	-0.00101	-0.000304154	-0.000526798		1.01243	0.05164	0.38393	0.40246	0.59459	0.59421		-96.4199	1.26112	0.07644		4.86593	0.15573	0.16364	-0.07791	36.0204	-0.13	4.33	-0.01992
8881.02	-0.000413144	-0.00107	-3.67459e-05	-0.000577055		1.04311	0.04729	0.41225	0.41932	0.62777	0.62527		-96.3819	1.25749	0.07615		4.89219	0.16198	0.16381	-0.07183	36.4223	-0.13	4.34	-0.01992
8884.02	-0.000376682	-0.00106	0.000121965	-0.000441268		1.07379	0.05118	0.44128	0.43072	0.65848	0.65367		-96.3438	1.25359	0.07609		4.91845	0.16294	0.164	-0.07106	36.8638	-0.13	4.35	-0.01992
8887.02	-0.000487505	-0.00132	2.27207e-05	-0.000277296		1.10447	0.06378	0.47033	0.43888	0.69025	0.68364		-96.3058	1.24991	0.07636		4.94471	0.15381	0.16421	-0.0804	36.9707	-0.13	4.36	-0.01992
8889.99	-0.000490514	-0.00134	-0.00031927	-0.000327099		1.13515	0.08129	0.4996	0.44778	0.72742	0.72017		-96.2678	1.24682	0.07703		4.97097	0.16006	0.16444	-0.07439	37.3123	-0.13	4.37	-0.01992
8892.98	-0.000480883	-0.00123	-0.000754333	-0.000448212		1.16583	0.09999	0.53027	0.46252	0.77415	0.76778		-96.2297	1.24442	0.07806		4.99723	0.16414	0.1647	-0.07055	37.5589	-0.13	4.38	-0.01992
8895.99	-0.000517929	-0.00102	-0.00088159	-0.000493876		1.19651	0.1173	0.5644	0.48781	0.83319	0.82911		-96.1917	1.24256	0.07935		5.0235	0.15453	0.16497	-0.08044	38.0353	-0.13	4.39	-0.01992
8899.03	-0.00052158	-0.000817123	-0.000550998	-0.000508422		1.22718	0.13131	0.60432	0.5262	0.90492	0.90399		-96.1536	1.24096	0.08076		5.04976	0.16967	0.16527	-0.0656	38.1182	-0.13	4.4	-0.01992
8902.01	-0.000484424	-0.00111	-0.000231095	-0.000527771		1.25786	0.14055	0.65198	0.57699	0.98723	0.98952		-96.1156	1.23936	0.08215		5.07602	0.15789	0.16559	-0.0777	38.2527	-0.13	4.41	-0.01992
8905	-0.000535256	-0.00114	-0.00031348	-0.000555931		1.28854	0.14396	0.70811	0.63665	1.07592	1.0808		-96.0776	1.23767	0.08342		5.10228	0.15765	0.16594	-0.07828	38.8522	-0.13	4.42	-0.01992
8907.99	-0.000579286	-0.000948402	-0.000476236	-0.000585079		1.31922	0.14097	0.77183	0.69998	1.16555	1.17189		-96.0395	1.23602	0.0845		5.12854	0.16342	0.16631	-0.07289	39.0134	-0.13	4.43	-0.01992
8910.99	-0.000719847	-0.000742298	-0.000361814	-0.000646688		1.3499	0.13184	0.84068	0.76132	1.25018	1.25662		-96.0015	1.23462	0.08537		5.1548	0.1639	0.16671	-0.07281	39.3935	-0.13	4.44	-0.01992
8913.98	-0.000658949	-0.00046563	-0.000120508	-0.000720129		1.38058	0.11856	0.91099	0.81537	1.32399	1.32917		-95.9634	1.23362	0.08604		5.18106	0.16102	0.16714	-0.07612	40.3198	-0.13	4.45	-0.01992
8916.97	-0.00046023	-0.000509164	0.000115255	-0.000839919		1.41126	0.10663	0.97839	0.85759	1.38174	1.38448		-95.9254	1.23299	0.08654		5.20732	0.17015	0.1676	-0.06745	40.4899	-0.13	4.46	-0.01992
8919.98	-0.000426994	-0.000730981	0.00031291	-0.000892089		1.44194	0.10681	1.03838	0.88448	1.41905	1.4185		-95.8874	1.23248	0.08693		5.23358	0.18025	0.16809	-0.05784	40.9539	-0.13	4.47	-0.01992
8922.98	-0.000224716	-0.000661325	0.000389287	-0.000760403		1.47262	0.12894	1.08673	0.89366	1.43266	1.42834		-95.8493	1.23178	0.08723		5.25984	0.15645	0.16861	-0.08216	41.866	-0.13	4.48	-0.01992
8925.97	5.647e-05	-0.000356678	0.000367494	-0.000536367		1.5033	0.17147	1.11982	0.88398	1.42053	1.41242		-95.8113	1.23066	0.08747		5.2861	0.1728	0.16917	-0.06638	42.109	-0.13	4.49	-0.01992
8928.98	0.000160131	-0.000135349	0.000178647	-0.000388515		1.53398	0.22689	1.13493	0.85548	1.38197	1.37041		-95.7733	1.22918	0.08761		5.31236	0.1627	0.16977	-0.07707	42.2459	-0.13	4.5	-0.01992
8931.97	0.0035	-0.00104	-8.57139e-05	-0.000549301		1.56466	0.28869	1.13036	0.80934	1.31759	1.30326		-95.7352	1.22761	0.08761		5.33862	0.16631	0.1704	-0.07409	42.9225	-0.13	4.51	-0.01992
8934.98	-0.00356	0.000937518	-7.12768e-05	-0.000667592		1.59534	0.35193	1.10551	0.74777	1.22928	1.2131		-95.6972	1.22642	0.08741		5.36488	0.15765	0.17107	-0.08342	42.9475	-0.13	4.52	-0.01992
8937.98	0.000899686	0.00118	0.000168159	-0.000233229		1.62602	0.41265	1.06092	0.67385	1.12011	1.10307		-95.6591	1.226	0.087		5.39114	0.16222	0.17179	-0.07957	43.8925	-0.13	4.53	-0.01992
8940.98	0.0011	0.00106	0.000276609	-9.03712e-05		1.6567	0.46801	0.99813	0.59136	0.9941	0.97718		-95.6211	1.22653	0.08642		5.4174	0.18721	0.17255	-0.05533	43.9709	-0.13	4.54	-0.01992
8944.02	0.00138	0.00144	0.000328284	7.74815e-05		1.68738	0.51693	0.91961	0.50464	0.8561	0.84008		-95.5831	1.22796	0.08576		5.44366	0.16318	0.17335	-0.08017	44.4166	-0.13	4.55	-0.01992
8947.01	0.0016	0.0018	0.000624279	0.000194741		1.71806	0.56117	0.82853	0.41841	0.71151	0.69688		-95.545	1.23	0.08515		5.46992	0.174	0.17421	-0.07021	44.9232	-0.13	4.56	-0.01992
8950.02	0.00204	0.00229	0.00116	0.000358806		1.74874	0.6065	0.72862	0.33781	0.56615	0.55299		-95.507	1.23233	0.08471		5.49619	0.16534	0.17512	-0.07977	45.258	-0.13	4.57	-0.01992
8952.99	0.00254	0.00277	0.00172	0.000683422		1.77942	0.66325	0.62397	0.26838	0.42625	0.41418		-95.469	1.23463	0.08451		5.52245	0.17544	0.17608	-0.07064	45.5794	-0.13	4.58	-0.01992
8955.98	0.00337	0.00381	0.00221	0.0011		1.8101	0.74479	0.51894	0.216	0.29885	0.28716		-95.4309	1.23672	0.08456		5.54871	0.17664	0.1771	-0.07046	46.0391	-0.13	4.59	-0.01992
8958.97	0.00424	0.00453	0.00261	0.00176		1.84078	0.86337	0.41814	0.18508	0.19411	0.1826		-95.3929	1.23847	0.08484		5.57497	0.16174	0.17818	-0.08644	46.1395	-0.13	4.6	-0.01992
8959.99	0.00479	0.00618	0.00303	0.00202		1.87146	1.02574	0.32681	0.17447	0.13212	0.12513		-95.3548	1.23977	0.0853		5.60123	0.17183	0.17933	-0.0775	46.2282	-0.13	4.61	-0.01992
8961.01	0.00507	0.00684	0.00343	0.00249		1.90214	1.23169	0.25147	0.17623	0.13305	0.13892		-95.3168	1.24048	0.08592		5.62749	0.18289	0.18055	-0.06766	46.3872	-0.13	4.62	-0.01992
8962.25	0.00553	0.00773	0.00372	0.0029		1.93282	1.47546	0.20041	0.18097	0.16692	0.18511		-95.2788	1.24045	0.08672		5.65375	0.16655	0.18184	-0.08529	46.6016	-0.13	4.63	-0.01992
8963.26	0.00579	0.00865	0.00398	0.00311		1.9635	1.74788	0.18004	0.18253	0.19839	0.22811		-95.2407	1.23959	0.08772		5.68001	0.18986	0.1832	-0.06335	47.0396	-0.13	4.64	-0.01992
8964.5	0.00643	0.00914	0.00438	0.00338		1.99418	2.0378	0.18554	0.17805	0.21575	0.25778		-95.2027	1.23797	0.08891		5.70627	0.18049	0.18466	-0.07417	47.1558	-0.13	4.65	-0.01992
8965.75	0.00732	0.0103	0.00479	0.00383		2.02485	2.33297	0.20229	0.16682	0.21686	0.27217		-95.1646	1.23577	0.09024		5.73253	0.18481	0.1862	-0.07138	47.2068	-0.13	4.66	-0.01992
8966.75	0.00812	0.01166	0.00509	0.00419		2.05553	2.62069	0.21791	0.1493	0.20308	0.27207		-95.1266	1.23334	0.09159		5.75879	0.19466	0.18783	-0.06317	47.2306	-0.13	4.67	-0.01992
8968.01	0.00931	0.01254	0.00563	0.00448		2.08621	2.88835	0.22583	0.12653	0.17793	0.25964		-95.0886	1.23108	0.09279		5.78505	0.1764	0.18957	-0.08317	47.2764	-0.13	4.68	-0.01992
8969.26	0.01078	0.01331	0.00673	0.00463		2.11689	3.12398	0.22359	0.09996	0.14736	0.23788		-95.0505	1.22935	0.09371		5.81131	0.19563	0.19141	-0.06578	47.8951	-0.13	4.69	-0.01992
8970.5	0.01232	0.01495	0.00825	0.00487		2.14757	3.31689	0.2116	0.07153	0.12149	0.21055		-95.0125	1.22839	0.09428		5.83757	0.20572	0.19337	-0.05765	48.0613	-0.13	4.7	-0.01992
8971.51	0.01403	0.01621	0.01009	0.00529		2.17825	3.45817	0.19341	0.04551	0.11501	0.18208		-94.9745	1.22839	0.0945		5.86383	0.1889	0.19545	-0.07655	48.1199	-0.13	4.71	-0.01992
8972.75	0.01672	0.01851	0.01233	0.0061		2.20893	3.54116	0.17719	0.03633	0.13477	0.15749		-94.9364	1.22939	0.09449		5.89009	0.19995	0.19767	-0.06772	48.3538	-0.13	4.72	-0.01992
8973.99	0.02049	0.02112	0.01613	0.00705		2.23961	3.56184	0.17621	0.05603	0.1707	0.14164		-94.8984	1.23142	0.09436		5.91635	0.20019	0.20003	-0.06984	49.1434	-0.13	4.73	-0.01992
8975.25	0.02594	0.0248	0.0209	0.00821		2.27029	3.51905	0.20157	0.08751	0.21094	0.13699		-94.8603	1.23439	0.09428		5.94262	0.20428	0.20254	-0.06826	49.289	-0.13	4.74	-0.01992
8976.26	0.03253	0.02855	0.0274	0.00937		2.30097	3.41456	0.25164	0.12204	0.24861	0.1416		-94.8223	1.23816	0.09431		5.96888	0.21269	0.20521	-0.06252	49.3258	-0.13	4.75	-0.01992
8977.26	0.04394	0.03438	0.03639	0.01109		2.33165	3.25293	0.31671	0.15744	0.28009	0.15053		-94.7843	1.2425	0.09448		5.99514	0.20356	0.20806	-0.0745	50.6842	-0.13	4.76	-0.01992
8978.5	0.07546	0.04696	0.05148	0.01414		2.36233	3.04129	0.38741	0.19291	0.30348	0.15911		-94.7462	1.24709	0.09474		6.0214	0.20716	0.2111	-0.07394	50.9314	-0.13	4.77	-0.01992
8979.5	0.14907	0.05597	0.08418	0.01734		2.39301	2.7889	0.45644	0.22807	0.31798	0.16436		-94.7082	1.25159	0.09498		6.04766	0.21389	0.21434	-0.07045	50.9627	-0.13	4.78	-0.01992
8980.5	0.30907	0.06007	0.17274	0.02091		2.42369	2.50662	0.51803	0.26267	0.32352	0.16487		-94.6702	1.25568	0.09506		6.07392	0.22134	0.21781	-0.06647	51.0325	-0.13	4.79	-0.01992
8981.51	0.42987	0.07756	0.35295	0.0251		2.45437	2.20629	0.56753	0.29653	0.3206	0.16048		-94.6321	1.25913	0.09488		6.10018	0.23288	0.22152	-0.05864	52.2392	-0.13	4.8	-0.01992
8982.76	0.46164	0.11922	0.50164	0.03257		2.48505	1.9001	0.6013	0.32945	0.31008	0.15191		-94.5941	1.26182	0.09439		6.12644	0.22735	0.22549	-0.06814	52.774	-0.13	4.81	-0.01992
8984.01	0.44375	0.21156	0.53422	0.04522		2.51573	1.59994	0.61681	0.36123	0.29308	0.14058		-94.556	1.26374	0.09362		6.1527	0.23216	0.22974	-0.06758	52.8421	-0.13	4.82	-0.01992
8985.24	0.46425	0.36811	0.522	0.06713		2.54641	1.31683	0.61272	0.39153	0.27076	0.12845		-94.518	1.26492	0.09266		6.17896	0.23312	0.23429	-0.07117	53.1897	-0.13	4.83	-0.01992
8986.26	0.50184	0.47386	0.53423	0.0989		2.57709	1.06047	0.589	0.41996	0.24431	0.11775		-94.48	1.26544	0.09166		6.20522	0.23336	0.23917	-0.07581	53.4418	-0.13	4.84	-0.01992
8987.51	0.54581	0.53172	0.58164	0.15262		2.60777	0.83882	0.5469	0.44598	0.2148	0.11046		-94.4419	1.26534	0.0908		6.23148	0.23312	0.2444	-0.08129	53.7263	-0.13	4.85	-0.01992
8988.75	0.60452	0.56388	0.64636	0.22798		2.63845	0.65772	0.48905	0.46897	0.18324	0.10758		-94.4039	1.26468	0.09022		6.25774	0.25114	0.25002	-0.06888	54.134	-0.13	4.86	-0.01992
8989.99	0.68608	0.64797	0.72661	0.31256		2.66913	0.52014	0.41943	0.48827	0.15058	0.10853		-94.3658	1.2635	0.09003		6.284	0.25739	0.25605	-0.06866	54.2233	-0.13	4.87	-0.01992
8991	0.76524	0.74629	0.80239	0.38882		2.69981	0.42475	0.34359	0.50325	0.11791	0.11153		-94.3278	1.26192	0.09027		6.31026	0.27397	0.26252	-0.05855	54.408	-0.13	4.88	-0.01992
8992.25	0.86456	0.882	0.89812	0.4904		2.73049	0.3645	0.26922	0.51337	0.08697	0.11452		-94.2898	1.26007	0.09095		6.33652	0.29248	0.26947	-0.04699	54.4435	-0.13	4.89	-0.01992
8993.25	0.93178	0.97928	0.96783	0.57489		2.76117	0.32794	0.20772	0.51826	0.06163	0.11587		-94.2517	1.25818	0.09198		6.36278	0.28887	0.27693	-0.05806	54.9523	-0.13	4.9	-0.01992
8994.26	0.97442	1.03925	1.03011	0.65785		2.79185	0.30378	0.17475	0.51776	0.05083	0.11461		-94.2137	1.25652	0.09325		6.38904	0.29416	0.28495	-0.06079	55.0252	-0.13	4.91	-0.01992
8995.5	0.97956	1.08975	1.0827	0.76046		2.82252	0.28458	0.17864	0.51196	0.06103	0.11042		-94.1757	1.25533	0.0946		6.41531	0.31699	0.29355	-0.04656	55.129	-0.13	4.92	-0.01992
8996.5	0.95878	1.12735	1.0975	0.84214		2.8532	0.26715	0.20559	0.50115	0.08275	0.10361		-94.1376	1.25482	0.09584		6.44157	0.31098	0.30278	-0.0618	55.1959	-0.13	4.93	-0.01992
8997.75	0.92338	1.18187	1.08817	0.93954		2.88388	0.25098	0.23596	0.48585	0.10683	0.09497		-94.0996	1.25501	0.09681		6.46783	0.32805	0.31268	-0.05463	55.2395	-0.13	4.94	-0.01992
8998.75	0.90495	1.19395	1.06069	1.01234		2.91456	0.23685	0.25832	0.46669	0.1295	0.08575		-94.0615	1.2558	0.09739		6.49409	0.33093	0.32328	-0.06235	55.4661	-0.13	4.95	-0.01992
8999.75	0.89702	1.18226	1.02764	1.06755		2.94524	0.22625	0.26765	0.44441	0.14906	0.07751		-94.0235	1.25688	0.09752		6.52035	0.33045	0.33463	-0.07418	55.9402	-0.13	4.96	-0.01992
9001.01	0.91671	1.15062	0.98614	1.12489		2.97592	0.22162	0.26245	0.41973	0.16466	0.0718		-93.9855	1.25783	0.09719		6.54661	0.34871	0.34676	-0.06804	55.9928	-0.13	4.97	-0.01992
9002.24	0.95893	1.1082	0.95373	1.16221		3.0066	0.22655	0.2433	0.39337	0.1759	0.0695		-93.9474	1.25826	0.09648		6.57287	0.35857	0.3597	-0.07113	56.0573	-0.13	4.98	-0.01992
9003.24	0.99209	1.06769	0.93569	1.17826		3.03728	0.24463	0.2123	0.36599	0.18276	0.07031		-93.9094	1.25785	0.09546		6.59913	0.38068	0.37348	-0.06281	56.2451	-0.13	4.99	-0.01992
9004.25	1.00593	1.02857	0.93019	1.18058		3.06796	0.27748	0.1727	0.33818	0.18555	0.07284		-93.8714	1.25651	0.09422		6.62539	0.37659	0.38814	-0.08155	56.7852	-0.13	5	-0.01992
9005.5	0.9868	0.99949	0.9346	1.17156		3.09864	0.32362	0.12911	0.31055	0.18489	0.07548		-93.8333	1.25433	0.09281		6.65165	0.40567	0.4037	-0.06803	57.0791	-0.13	5.01	-0.0199
9006.5	0.95947	0.97801	0.94189	1.15855		3.12932	0.37926	0.08889	0.28372	0.18165	0.07695		-93.7953	1.25156	0.09126		6.67791	0.41697	0.42018	-0.07321	57.2412	-0.13	5.02	-0.01989
9007.51	0.9346	0.96044	0.95031	1.14295		3.16	0.43975	0.06688	0.25838	0.17685	0.0765		-93.7572	1.24849	0.08962		6.70417	0.4285	0.43759	-0.07909	57.2969	-0.13	5.03	-0.01989
9008.75	0.91086	0.94738	0.9635	1.12217		3.19068	0.5004	0.07721	0.23528	0.17155	0.07392		-93.7192	1.24536	0.08793		6.73043	0.46263	0.45595	-0.06332	57.3488	-0.13	5.04	-0.01989
9009.75	0.89347	0.94727	0.97278	1.10349		3.22136	0.55702	0.10446	0.21511	0.16665	0.06947		-93.6812	1.24225	0.0863		6.75669	0.46431	0.47526	-0.08095	57.4379	-0.13	5.05	-0.01989
9011	0.87381	0.94991	0.98415	1.08047		3.25204	0.60606	0.13189	0.19842	0.16275	0.06378		-93.6431	1.23916	0.0848		6.78295	0.51358	0.49552	-0.05194	57.807	-0.13	5.06	-0.01989
9012.01	0.86654	0.95376	0.98908	1.06129		3.28272	0.6449	0.15357	0.18534	0.16001	0.05784		-93.6051	1.23598	0.08354		6.80921	0.49363	0.51672	-0.09308	58.5243	-0.13	5.07	-0.01989
9013.25	0.86567	0.95462	0.98875	1.03698		3.3134	0.67187	0.16794	0.17551	0.15818	0.05283		-93.567	1.23261	0.08251		6.83547	0.51718	0.53884	-0.09166	58.5353	-0.13	5.08	-0.01989
9014.51	0.87155	0.95196	0.98553	1.01227		3.34408	0.68631	0.17532	0.16802	0.15673	0.04982		-93.529	1.22899	0.08171		6.86173	0.56116	0.56187	-0.07071	58.5637	-0.13	5.09	-0.01989
9015.76	0.88081	0.947	0.98032	0.98775		3.37476	0.68853	0.17715	0.16166	0.15503	0.04921		-93.491	1.22513	0.08102		6.888	0.59505	0.58577	-0.06072	58.6273	-0.13	5.1	-0.01989
9017	0.8946	0.94084	0.97098	0.96275		3.40544	0.67967	0.17546	0.15521	0.15255	0.05047		-93.4529	1.22115	0.08036		6.91426	0.60322	0.61049	-0.07727	58.664	-0.13	5.11	-0.01989
9018.25	0.91318	0.93394	0.95636	0.93827		3.43612	0.66157	0.17238	0.14768	0.14899	0.05248		-93.4149	1.2173	0.0796		6.94052	0.63206	0.63597	-0.07391	58.7491	-0.13	5.12	-0.01989
9019.26	0.92969	0.92633	0.9443	0.92011		3.4668	0.63649	0.16955	0.13847	0.14429	0.05411		-93.3769	1.21397	0.0787		6.96678	0.66186	0.66214	-0.07028	58.9537	-0.13	5.13	-0.01989
9020.5	0.95087	0.91355	0.92894	0.89971		3.49748	0.60691	0.16763	0.12741	0.13869	0.05455		-93.3388	1.21168	0.07761		6.99304	0.70127	0.68891	-0.05763	59.2305	-0.13	5.14	-0.01989
9021.51	0.96583	0.90177	0.91893	0.88482		3.52816	0.57531	0.16614	0.1147	0.13258	0.05343		-93.3008	1.21099	0.07636		7.0193	0.7318	0.71614	-0.05435	59.441	-0.13	5.15	-0.01989
9022.75	0.98553	0.88703	0.90811	0.86794		3.55884	0.54402	0.16384	0.10092	0.12651	0.05073		-93.2627	1.21236	0.07498		7.04556	0.75294	0.74371	-0.06076	59.8527	-0.13	5.16	-0.01989
9023.76	1.00027	0.87651	0.90048	0.85687		3.58952	0.51513	0.15929	0.08687	0.12099	0.04681		-93.2247	1.21595	0.07355		7.07182	0.7777	0.77143	-0.06373	59.8922	-0.13	5.17	-0.01989
9024.76	1.01267	0.86937	0.89497	0.84831		3.62019	0.4906	0.1514	0.0736	0.1164	0.04232		-93.1867	1.22152	0.07217		7.09808	0.79957	0.7991	-0.06954	60.1074	-0.13	5.18	-0.01989
9026	1.02295	0.86114	0.88969	0.83976		3.65087	0.47233	0.13972	0.06223	0.11288	0.03818		-93.1486	1.22844	0.07096		7.12434	0.80798	0.82648	-0.0885	60.2191	-0.13	5.19	-0.01989
9027.26	1.02404	0.85779	0.88517	0.83322		3.68155	0.46236	0.12458	0.05382	0.1103	0.03536		-93.1106	1.23581	0.07004		7.1506	0.84451	0.85328	-0.07877	60.2816	-0.13	5.2	-0.01989
9028.26	1.01657	0.85756	0.88303	0.8292		3.71223	0.46284	0.10714	0.04891	0.1083	0.03451		-93.0725	1.24282	0.06952		7.17686	0.87143	0.87916	-0.07773			5.21	-0.01989
9029.98	0.99418	0.86369	0.88241	0.82619		3.74291	0.47582	0.08944	0.04713	0.10643	0.03545		-93.0345	1.24892	0.06947		7.20312	0.91012	0.90375	-0.06363			5.22	-0.01989
9031.93	0.963	0.87855	0.88427	0.82877		3.77359	0.50276	0.07439	0.04736	0.10425	0.03733		-92.9965	1.25407	0.06984		7.22938	0.92261	0.92662	-0.07401			5.23	-0.01989
9033.96	0.93606	0.89893	0.89109	0.83772		3.80427	0.54409	0.06526	0.04836	0.10144	0.03913		-92.9584	1.25861	0.07057		7.25564	0.94617	0.94733	-0.07116			5.24	-0.01989
9034.96	0.92674	0.90973	0.89814	0.84532		3.83495	0.59902	0.06353	0.04935	0.09784	0.04009		-92.9204	1.26303	0.0715		7.2819	0.97092	0.96537	-0.06445			5.25	-0.01989
9035.99	0.92127	0.92125	0.90643	0.85424		3.86563	0.66564	0.0669	0.05007	0.09342	0.03978		-92.8824	1.26762	0.07251		7.30816	0.99495	0.98025	-0.05529			5.26	-0.01989
9037.03	0.91814	0.93337	0.91458	0.86397		3.89631	0.74121	0.07124	0.05064	0.08834	0.03808		-92.8443	1.27228	0.07349		7.33443	0.98582	0.99147	-0.07565			5.27	-0.01989
9038.08	0.91773	0.94513	0.92226	0.87429		3.92699	0.82243	0.07335	0.05148	0.08282	0.03518		-92.8063	1.27644	0.07442		7.36069	0.98678	0.99858	-0.08179			5.28	-0.01989
9039.13	0.91968	0.9566	0.92949	0.88529		3.95767	0.90561	0.07155	0.0531	0.07721	0.0315		-92.7682	1.27932	0.07532		7.38695	1	1.00117	-0.07117			5.29	-0.01989
9040.2	0.92368	0.96816	0.93681	0.89633		3.98835	0.98688	0.06537	0.05591	0.07185	0.02774		-92.7302	1.28026	0.07625		7.41321	0.99159	0.99898	-0.07739			5.3	-0.01989
9041.27	0.92812	0.97888	0.94412	0.90718		4.01903	1.06234	0.05524	0.06015	0.06712	0.0248		-92.6922	1.27903	0.0773		7.43947	0.9839	0.99185	-0.07795			5.31	-0.01989
9042.34	0.93333	0.98823	0.95207	0.91783		4.04971	1.12824	0.04262	0.06571	0.06333	0.02348		-92.6541	1.27595	0.07847		7.46573	0.97909	0.97978	-0.07069			5.32	-0.01989
9043.44	0.93599	0.99602	0.96077	0.92829		4.08039	1.18125	0.03074	0.07223	0.06074	0.02398		-92.6161	1.2718	0.07975		7.49199	0.96996	0.96297	-0.06301			5.33	-0.01989
9044.55	0.93569	1.00267	0.9696	0.9386		4.11107	1.21866	0.02678	0.07915	0.05946	0.02566		-92.5781	1.2675	0.08107		7.51825	0.9589	0.94175	-0.05285			5.34	-0.01989
9045.67	0.93518	1.00845	0.97777	0.94871		4.14175	1.2386	0.03509	0.08584	0.05945	0.02755		-92.54	1.26378	0.08233		7.54451	0.8969	0.91662	-0.08972			5.35	-0.01989
9046.78	0.93457	1.01356	0.98383	0.95827		4.17243	1.24028	0.04886	0.09162	0.06051	0.02889		-92.502	1.261	0.08348		7.57077	0.89137	0.88819	-0.06681			5.36	-0.01988
9047.91	0.93644	1.01834	0.98738	0.96747		4.20311	1.2241	0.06269	0.09586	0.06234	0.02921		-92.4639	1.25908	0.0845		7.59703	0.851	0.85713	-0.07613			5.37	-0.01988
9049.03	0.94068	1.02226	0.98808	0.97588		4.23379	1.19174	0.07437	0.09802	0.06455	0.02832		-92.4259	1.25768	0.08542		7.62329	0.84427	0.82414	-0.04987			5.38	-0.01988
9050.19	0.94651	1.02538	0.98632	0.9836		4.26447	1.14618	0.08299	0.0977	0.06676	0.02628		-92.3879	1.25639	0.08629		7.64955	0.80894	0.78991	-0.05097			5.39	-0.01988
9051.35	0.95201	1.02669	0.98353	0.99086		4.29515	1.09151	0.08825	0.09467	0.06858	0.02334		-92.3498	1.25489	0.08718		7.67581	0.7527	0.75508	-0.07237			5.4	-0.01988
9052.51	0.95588	1.02654	0.98125	0.99734		4.32583	1.03275	0.09031	0.0889	0.06969	0.01994		-92.3118	1.25302	0.08815		7.70207	0.71329	0.7202	-0.07691			5.41	-0.01988
9053.68	0.95795	1.02518	0.98002	1.00269		4.35651	0.97527	0.08964	0.08065	0.06977	0.01679		-92.2737	1.25067	0.08919		7.72833	0.68517	0.68576	-0.07059			5.42	-0.01988
9054.86	0.95821	1.02306	0.98	1.0071		4.38719	0.92419	0.08688	0.07044	0.06862	0.01475		-92.2357	1.24778	0.09028		7.75459	0.646	0.65212	-0.07613			5.43	-0.01988
9056.08	0.95965	1.02013	0.98115	1.01059		4.41786	0.88348	0.08273	0.05915	0.06607	0.0145		-92.1977	1.24425	0.09135		7.78085	0.63254	0.6196	-0.05706			5.44	-0.01988
9057.28	0.96413	1.017	0.9828	1.01286		4.44854	0.85521	0.07774	0.04814	0.06205	0.01575		-92.1596	1.24	0.09231		7.80712	0.59217	0.58839	-0.06623			5.45	-0.01988
9058.5	0.97045	1.01376	0.98375	1.01442		4.47922	0.8392	0.07229	0.03955	0.05659	0.0176		-92.1216	1.23506	0.09309		7.83338	0.56717	0.55865	-0.06148			5.46	-0.01988
9059.7	0.97883	1.01057	0.98332	1.0155		4.5099	0.8334	0.06649	0.03597	0.04976	0.0192		-92.0836	1.22961	0.09363		7.85964	0.53545	0.53046	-0.06501			5.47	-0.01988
9060.95	0.98618	1.00734	0.9823	1.01621		4.54058	0.83485	0.06037	0.03837	0.04173	0.02006		-92.0455	1.22402	0.09389		7.8859	0.49844	0.50387	-0.07543			5.48	-0.01988
9062.19	0.9928	1.004	0.98129	1.01645		4.57126	0.84065	0.05407	0.0446	0.03276	0.01999		-92.0075	1.21871	0.09387		7.91216	0.46768	0.47887	-0.0812			5.49	-0.01988
9063.43	0.99799	1.00044	0.98009	1.01597		4.60194	0.84864	0.04812	0.05186	0.02314	0.01895		-91.9694	1.21409	0.09363		7.93842	0.44509	0.45545	-0.08036			5.5	-0.01988
9064.7	1.00328	0.99763	0.97915	1.01533		4.63262	0.8576	0.04376	0.05843	0.01326	0.0171		-91.9314	1.21042	0.09324		7.96468	0.441	0.43355	-0.06255			5.51	-0.01988
9065.96	1.00839	0.9953	0.97914	1.01468		4.6633	0.867	0.0427	0.06349	0.00417	0.01473		-91.8934	1.20778	0.0928		7.99094	0.40759	0.41313	-0.07554			5.52	-0.01988
9067.25	1.01497	0.99176	0.98024	1.01386		4.69398	0.87658	0.046	0.06676	0.00746	0.0123		-91.8553	1.2061	0.09239		8.0172	0.38837	0.39411	-0.07574			5.53	-0.01988
9068.54	1.02179	0.98913	0.98322	1.01282		4.72466	0.88589	0.05297	0.06826	0.01611	0.01046		-91.8173	1.20523	0.09209		8.04346	0.37683	0.37642	-0.06959			5.54	-0.01988
9069.84	1.03037	0.98672	0.98802	1.01183		4.75534	0.89396	0.06178	0.0682	0.02401	0.00984		-91.7793	1.20506	0.0919		8.06972	0.34487	0.35998	-0.08511			5.55	-0.01988
9071.13	1.03758	0.98453	0.9929	1.011		4.78602	0.89924	0.07069	0.06687	0.03069	0.01052		-91.7412	1.20548	0.09184		8.09598	0.34463	0.34472	-0.07009			5.56	-0.01988
9072.45	1.04306	0.98237	0.99664	1.01004		4.8167	0.89979	0.07838	0.06464	0.03589	0.01186		-91.7032	1.20642	0.09185		8.12224	0.32348	0.33056	-0.07708			5.57	-0.01988
9073.78	1.04475	0.98047	0.99913	1.00878		4.84738	0.89355	0.08404	0.06191	0.03944	0.01315		-91.6651	1.20783	0.09193		8.1485	0.31819	0.31742	-0.06922			5.58	-0.01988
9075.12	1.04209	0.97867	1.00069	1.00717		4.87806	0.8788	0.08729	0.05921	0.04126	0.01397		-91.6271	1.20963	0.09205		8.17476	0.30113	0.30522	-0.07409			5.59	-0.01987
9076.47	1.03577	0.97733	1.00199	1.00492		4.90874	0.85443	0.08827	0.05723	0.04132	0.01409		-91.5891	1.21172	0.09221		8.20102	0.29752	0.29391	-0.06639			5.6	-0.01987
9077.82	1.02627	0.97603	1.00325	1.00205		4.93942	0.82023	0.08758	0.05688	0.03969	0.01348		-91.551	1.21404	0.09237		8.22728	0.28959	0.28341	-0.06382			5.61	-0.01987
9079.18	1.01456	0.97408	1.00386	0.99844		4.9701	0.77699	0.08634	0.05904	0.0365	0.01219		-91.513	1.2165	0.09251		8.25354	0.2634	0.27366	-0.08026			5.62	-0.01987
9080.54	1.00269	0.97345	1.00384	0.99468		5.00078	0.72651	0.08596	0.06412	0.03197	0.01039		-91.4749	1.21905	0.09259		8.27981	0.24994	0.2646	-0.08466			5.63	-0.01987
9081.92	0.99169	0.97277	1.00408	0.99022		5.03146	0.67146	0.08779	0.07183	0.0264	0.00834		-91.4369	1.2216	0.09257		8.30607	0.25859	0.25617	-0.06758			5.64	-0.01987
9083.31	0.98218	0.97183	1.00475	0.98523		5.06214	0.61518	0.09252	0.08129	0.02021	0.0064		-91.3989	1.22404	0.09247		8.33233	0.24946	0.24833	-0.06887			5.65	-0.01987
9084.72	0.97343	0.9711	1.00513	0.98046		5.09282	0.56123	0.0999	0.09135	0.01406	0.00517		-91.3608	1.22623	0.09237		8.35859	0.23864	0.24103	-0.07238			5.66	-0.01987
9086.13	0.96518	0.96987	1.00459	0.97619		5.1235	0.51289	0.10891	0.10085	0.00952	0.00513		-91.3228	1.22797	0.09238		8.38485	0.22278	0.23421	-0.08143			5.67	-0.01987
9087.55	0.95963	0.9689	1.0028	0.97177		5.15418	0.47245	0.11826	0.10871	0.00959	0.00596		-91.2848	1.2291	0.09262		8.41111	0.22639	0.22785	-0.07146			5.68	-0.01987
9088.97	0.95689	0.96834	0.99973	0.96752		5.18486	0.44055	0.12681	0.114	0.01367	0.00694		-91.2467	1.22949	0.09313		8.43737	0.21966	0.2219	-0.07224			5.69	-0.01987
9090.44	0.95449	0.96815	0.99545	0.9638		5.21553	0.41602	0.13369	0.11602	0.01855	0.00763		-91.2087	1.22904	0.09389		8.46363	0.21197	0.21633	-0.07436			5.7	-0.01987
9091.87	0.94917	0.96839	0.99051	0.96085		5.24621	0.39622	0.13843	0.11429	0.02289	0.00782		-91.1706	1.22773	0.09476		8.48989	0.20908	0.21111	-0.07203			5.71	-0.01987
9093.32	0.94153	0.96861	0.98551	0.95794		5.27689	0.37798	0.14088	0.10862	0.02617	0.00749		-91.1326	1.22563	0.09561		8.51615	0.20548	0.20621	-0.07073			5.72	-0.01987
9094.79	0.93203	0.96864	0.98054	0.95584		5.30757	0.35852	0.14125	0.09908	0.02814	0.00666		-91.0946	1.22287	0.09632		8.54241	0.20572	0.2016	-0.06588			5.73	-0.01987
9096.27	0.9231	0.96917	0.97568	0.95424		5.33825	0.33596	0.13999	0.08603	0.0287	0.00544		-91.0565	1.21971	0.09685		8.56867	0.20596	0.19726	-0.0613			5.74	-0.01987
9097.76	0.91615	0.96964	0.97107	0.95343		5.36893	0.30953	0.13772	0.07005	0.02785	0.00404		-91.0185	1.21647	0.09728		8.59493	0.18193	0.19318	-0.08125			5.75	-0.01987
9099.24	0.9126	0.97039	0.9671	0.95325		5.39961	0.27949	0.13512	0.05194	0.02566	0.00279		-90.9805	1.21355	0.09772		8.62119	0.18577	0.18932	-0.07354			5.76	-0.01986
9100.75	0.91391	0.97022	0.96367	0.95365		5.43029	0.24686	0.13278	0.03265	0.0223	0.0024		-90.9424	1.21135	0.09829		8.64745	0.18745	0.18567	-0.06821			5.77	-0.01986
9102.25	0.91874	0.97106	0.96056	0.9545		5.46097	0.21319	0.13109	0.01318	0.01799	0.00313		-90.9044	1.21021	0.09905		8.67371	0.17832	0.18222	-0.07389			5.78	-0.01986
9103.77	0.92683	0.97116	0.9581	0.95593		5.49165	0.18025	0.13017	0.0058	0.01303	0.0042		-90.8663	1.21039	0.09998		8.69997	0.17592	0.17895	-0.07303			5.79	-0.01986
9105.31	0.9378	0.96974	0.95773	0.95765		5.52233	0.14975	0.12986	0.02266	0.00782	0.00513		-90.8283	1.21205	0.10097		8.72624	0.17472	0.17584	-0.07113			5.8	-0.01986
9106.86	0.94679	0.97363	0.95931	0.95906		5.55301	0.12304	0.12984	0.03717	0.00364	0.00573		-90.7903	1.21524	0.10188		8.7525	0.17304	0.1729	-0.06986			5.81	-0.01986
9108.39	0.95795	0.97359	0.96127	0.96025		5.58369	0.10082	0.12973	0.04861	0.00527	0.00593		-90.7522	1.2199	0.10253		8.77876	0.17159	0.1701	-0.0685			5.82	-0.01986
9109.96	0.96932	0.97134	0.96326	0.96169		5.61437	0.08291	0.12918	0.05665	0.00971	0.00574		-90.7142	1.22588	0.10274		8.80502	0.16102	0.16743	-0.07641			5.83	-0.01986
9111.51	0.97425	0.97443	0.96589	0.9629		5.64505	0.06829	0.12792	0.06119	0.01388	0.00518		-90.6761	1.23286	0.10239		8.83128	0.17328	0.16489	-0.06162			5.84	-0.01986
9113.12	0.98138	0.97411	0.96901	0.9638		5.67573	0.05551	0.12582	0.06236	0.01728	0.00434		-90.6381	1.24032	0.10139		8.85754	0.1591	0.16247	-0.07337			5.85	-0.01986
9114.7	0.98474	0.97437	0.97214	0.96543		5.70641	0.04336	0.12281	0.06056	0.01972	0.00331		-90.6001	1.2476	0.09975		8.8838	0.15285	0.16016	-0.07731			5.86	-0.01986
9116.29	0.9858	0.97604	0.97539	0.9668		5.73709	0.0313	0.11888	0.0564	0.0211	0.00223		-90.562	1.25395	0.09757		8.91006	0.15525	0.15795	-0.0727			5.87	-0.01986
9117.9	0.98639	0.97686	0.97814	0.96815		5.76777	0.0199	0.11403	0.05064	0.02141	0.00132		-90.524	1.25873	0.09508		8.93632	0.15477	0.15584	-0.07107			5.88	-0.01986
9119.51	0.98692	0.97807	0.98008	0.96938		5.79845	0.01233	0.10826	0.0442	0.0207	0.00115		-90.486	1.26152	0.09258		8.96258	0.16054	0.15382	-0.06328			5.89	-0.01985
9121.13	0.98957	0.98012	0.98181	0.97031		5.82913	0.01487	0.10158	0.03811	0.01908	0.00173		-90.4479	1.2623	0.09036		8.98884	0.15669	0.15189	-0.0652			5.9	-0.01985
9122.75	0.99615	0.98308	0.98375	0.97115		5.85981	0.02263	0.09399	0.03335	0.01672	0.00236		-90.4099	1.26143	0.0886		9.0151	0.1454	0.15004	-0.07464			5.91	-0.01985
9124.41	1.00756	0.98659	0.98559	0.972		5.89049	0.02999	0.08551	0.03056	0.01382	0.00283		-90.3718	1.25952	0.08734		9.04136	0.14348	0.14826	-0.07479			5.92	-0.01985
9126.06	1.02287	0.99001	0.98716	0.97302		5.92117	0.03581	0.07627	0.02966	0.01063	0.00308		-90.3338	1.2573	0.0865		9.06762	0.15068	0.14656	-0.06588			5.93	-0.01985
9127.73	1.04054	0.99383	0.98912	0.97468		5.95185	0.04047	0.06645	0.02985	0.00748	0.00313		-90.2958	1.2554	0.08588		9.09388	0.14924	0.14493	-0.06568			5.94	-0.01985
9129.39	1.05589	0.99695	0.99119	0.97682		5.98253	0.0453	0.05634	0.03015	0.00491	0.00299		-90.2577	1.25416	0.0853		9.12014	0.15573	0.14336	-0.05763			5.95	-0.01985
9131.07	1.06732	1.0003	0.9927	0.97903		6.0132	0.05202	0.04639	0.02983	0.00395	0.00273		-90.2197	1.25367	0.08466		9.1464	0.14636	0.14185	-0.06549			5.96	-0.01985
9132.76	1.07247	1.00323	0.99417	0.98146		6.04388	0.06181	0.03716	0.02849	0.00492	0.00239		-90.1816	1.25377	0.08392		9.17266	0.15068	0.1404	-0.05972			5.97	-0.01985
9134.47	1.07236	1.00549	0.99636	0.98412		6.07456	0.07465	0.02942	0.02602	0.00642	0.00204		-90.1436	1.25418	0.08316		9.19893	0.14732	0.13901	-0.06169			5.98	-0.01985
9136.18	1.0698	1.00766	0.99882	0.98711		6.10524	0.08948	0.02402	0.02252	0.00762	0.00169		-90.1056	1.25469	0.08243		9.22519	0.14107	0.13767	-0.06659			5.99	-0.01984
9137.89	1.06555	1.00901	1.00069	0.9902		6.13592	0.10479	0.02149	0.0184	0.00825	0.00138		-90.0675	1.25519	0.08179		9.25145	0.13002	0.13637	-0.07636			6	-0.01984
9139.62	1.05949	1.00925	1.00196	0.9931		6.1666	0.11898	0.02129	0.01457	0.00829	0.00106		-90.0295	1.2558	0.08124		9.27771	0.1293	0.13513	-0.07583			6.01	-0.01984
9141.35	1.05205	1.00965	1.00303	0.99592		6.19728	0.13057	0.022	0.01299	0.00781	0.000732946		-89.9915	1.25678	0.08079		9.30397	0.13434	0.13393	-0.06959			6.02	-0.01984
9143.08	1.04176	1.01028	1.00399	0.99859		6.22796	0.1383	0.02239	0.01552	0.00703	0.000382919		-89.9534	1.25845	0.08044		9.33023	0.1293	0.13277	-0.07348			6.03	-0.01984
9144.85	1.03002	1.01068	1.00452	1.00124		6.25864	0.14125	0.02181	0.02114	0.00635	0.000269399		-89.9154	1.26102	0.08024		9.35649	0.13651	0.13166	-0.06515			6.04	-0.01984
9146.63	1.01601	1.01233	1.00428	1.00396		6.28932	0.13893	0.02003	0.02804	0.00633	0.000667405		-89.8773	1.2645	0.08019		9.38275	0.12233	0.13059	-0.07826			6.05	-0.01984
9148.39	1.00008	1.01146	1.00366	1.00639		6.32	0.13139	0.01713	0.03515	0.00728	0.00115		-89.8393	1.26857	0.08026		9.40901	0.13242	0.12955	-0.06713			6.06	-0.01984
9150.17	0.98351	1.01094	1.00313	1.00834		6.35068	0.11948	0.01335	0.04181	0.00898	0.00162		-89.8013	1.27267	0.08036		9.43527	0.13554	0.12855	-0.063			6.07	-0.01983
9151.96	0.96634	1.01025	1.00247	1.01004		6.38136	0.10525	0.00912	0.04752	0.01099	0.00202		-89.7632	1.27606	0.08034		9.46153	0.12137	0.12758	-0.07621			6.08	-0.01983
9153.75	0.95012	1.00891	1.00165	1.01107		6.41204	0.09273	0.00518	0.05187	0.01296	0.00231		-89.7252	1.27804	0.08008		9.48779	0.12449	0.12665	-0.07216			6.09	-0.01983
9155.57	0.93488	1.00755	1.00103	1.01166		6.44272	0.08828	0.00386	0.05451	0.01467	0.00247		-89.6872	1.27813	0.07954		9.51405	0.12882	0.12574	-0.06693			6.1	-0.01983
9157.42	0.9224	1.0065	1.00044	1.01181		6.4734	0.09719	0.00625	0.05522	0.01596	0.00247		-89.6491	1.27617	0.07884		9.54031	0.12665	0.12487	-0.06822			6.11	-0.01983
9159.24	0.91524	1.00523	0.99959	1.01147		6.50408	0.11835	0.00906	0.05388	0.01673	0.00231		-89.6111	1.27235	0.07822		9.56657	0.12088	0.12403	-0.07315			6.12	-0.01983
9161.07	0.91415	1.00295	0.9985	1.01098		6.53476	0.14651	0.01113	0.05051	0.01697	0.002		-89.573	1.26709	0.07794		9.59283	0.12425	0.12322	-0.06897			6.13	-0.01983
9162.93	0.91887	1.00066	0.99774	1.01023		6.56544	0.17696	0.01219	0.04528	0.01669	0.00158		-89.535	1.26093	0.07821		9.61909	0.12185	0.12243	-0.07058			6.14	-0.01982
9164.77	0.92946	0.99829	0.99761	1.00933		6.59612	0.20637	0.0122	0.03856	0.016	0.00112		-89.497	1.25432	0.07914		9.64535	0.11968	0.12167	-0.07199			6.15	-0.01982
9166.65	0.94347	0.99569	0.99781	1.00828		6.6268	0.23237	0.0113	0.03095	0.01505	0.000764975		-89.4589	1.24765	0.08064		9.67162	0.12857	0.12094	-0.06236			6.16	-0.01982
9168.5	0.9596	0.99302	0.99819	1.00716		6.65748	0.25319	0.00972	0.02345	0.01407	0.000792967		-89.4209	1.24115	0.08256		9.69788	0.12617	0.12022	-0.06405			6.17	-0.01982
9170.38	0.97411	0.99045	0.99895	1.00591		6.68816	0.2675	0.00792	0.01796	0.01334	0.00113		-89.3828	1.23504	0.08469		9.72414	0.11872	0.11954	-0.07082			6.18	-0.01982
9172.3	0.98689	0.98916	0.99977	1.0046		6.71884	0.27438	0.00655	0.01713	0.01307	0.00149		-89.3448	1.22955	0.08687		9.7504	0.12377	0.11887	-0.06511			6.19	-0.01982
9174.21	0.99602	0.98677	1.00027	1.00331		6.74952	0.27329	0.00635	0.02086	0.01337	0.00176		-89.3068	1.22496	0.08902		9.77666	0.12161	0.11823	-0.06663			6.2	-0.01981
9176.1	1.00155	0.98508	1.00095	1.00217		6.7802	0.26406	0.00727	0.02617	0.01413	0.00188		-89.2687	1.22154	0.09111		9.80292	0.11704	0.11761	-0.07057			6.21	-0.01981
9178.04	1.00412	0.9846	1.00188	1.00004		6.81087	0.24685	0.00854	0.03096	0.0151	0.00184		-89.2307	1.21946	0.09318		9.82918	0.12281	0.11701	-0.06421			6.22	-0.01981
9179.98	1.00414	0.98526	1.0023	0.99849		6.84155	0.22217	0.00955	0.03425	0.01602	0.00165		-89.1927	1.21875	0.09526		9.85544	0.11199	0.11644	-0.07444			6.23	-0.01981
9181.91	1.0029	0.98672	1.00216	0.99685		6.87223	0.19086	0.00998	0.03555	0.01669	0.00135		-89.1546	1.21915	0.09734		9.8817	0.11608	0.11588	-0.0698			6.24	-0.01981
9183.87	1.00154	0.988	1.00235	0.99543		6.90291	0.15403	0.00982	0.0347	0.01696	0.00104		-89.1166	1.22017	0.09934		9.90796	0.11968	0.11534	-0.06566			6.25	-0.0198
9185.83	1.00072	0.98938	1.00302	0.99481		6.93359	0.11326	0.00925	0.03172	0.01676	0.000939636		-89.0785	1.22118	0.10116		9.93422	0.11223	0.11482	-0.07259			6.26	-0.0198
9187.8	1.00008	0.9916	1.00357	0.99364		6.96427	0.0712	0.00877	0.02687	0.01611	0.00121		-89.0405	1.22149	0.10264		9.96048	0.11824	0.11432	-0.06608			6.27	-0.0198
9189.78	0.99994	0.99261	1.00342	0.99261		6.99495	0.03747	0.00906	0.02075	0.01505	0.00168		-89.0025	1.2206	0.10363		9.98674	0.11944	0.11384	-0.0644			6.28	-0.0198
9191.76	0.99936	0.99366	1.00251	0.99137		7.02563	0.04796	0.01056	0.01482	0.01371	0.00218		-88.9644	1.21833	0.10403		10.013	0.10719	0.11338	-0.07619			6.29	-0.0198
9193.76	0.99795	0.99437	1.00166	0.99024		7.05631	0.08782	0.01303	0.01295	0.01228	0.0026		-88.9264	1.21492	0.10383		10.0393	0.12064	0.11293	-0.06229			6.3	-0.01979
9195.77	0.99541	0.99469	1.00144	0.98915		7.08699	0.13084	0.01596	0.01805	0.01096	0.00291		-88.8884	1.21101	0.10312		10.0655	0.10935	0.11251	-0.07316			6.31	-0.01979
9197.8	0.99477	0.99488	1.00132	0.98846		7.11767	0.17211	0.01891	0.02658	0.00995	0.00307		-88.8503	1.20754	0.10209		10.0918	0.12088	0.1121	-0.06122			6.32	-0.01979
9199.8	0.99728	0.99392	1.00085	0.98858		7.14835	0.20994	0.02156	0.03575	0.00934	0.00309		-88.8123	1.20544	0.10096		10.118	0.11031	0.11171	-0.0714			6.33	-0.01979
9201.84	1.00328	0.99353	1.00011	0.98834		7.17903	0.24335	0.02371	0.04436	0.00906	0.00298		-88.7742	1.20544	0.09992		10.1443	0.11127	0.11134	-0.07007			6.34	-0.01978
9203.9	1.01339	0.99355	0.9993	0.98818		7.20971	0.27176	0.02525	0.05172	0.00889	0.00278		-88.7362	1.20785	0.09909		10.1706	0.1305	0.11099	-0.0505			6.35	-0.01978
9205.94	1.02451	0.99336	0.99847	0.98778		7.24039	0.29484	0.02616	0.05733	0.00858	0.00252		-88.6982	1.21252	0.09844		10.1968	0.10598	0.11066	-0.07468			6.36	-0.01978
9208.01	1.03416	0.9933	0.99763	0.98779		7.27107	0.31247	0.02647	0.06081	0.00792	0.00229		-88.6601	1.21889	0.09786		10.2231	0.11488	0.11036	-0.06548			6.37	-0.01978
9210.09	1.03958	0.99363	0.99736	0.98839		7.30175	0.32474	0.02626	0.0619	0.00679	0.00213		-88.6221	1.22619	0.0972		10.2493	0.11416	0.11007	-0.06592			6.38	-0.01977
9212.16	1.04146	0.99393	0.99783	0.98915		7.33243	0.33188	0.02563	0.06049	0.00515	0.00209		-88.584	1.23361	0.09635		10.2756	0.10983	0.10981	-0.06998			6.39	-0.01977
9214.26	1.04196	0.99433	0.99797	0.98998		7.36311	0.33426	0.02467	0.0566	0.00316	0.00213		-88.546	1.24045	0.09524		10.3019	0.1144	0.10956	-0.06517			6.4	-0.01977
9216.35	1.04085	0.99557	0.99716	0.9909		7.39379	0.33233	0.02343	0.05045	0.00189	0.00221		-88.508	1.24617	0.0939		10.3281	0.11199	0.10934	-0.06735			6.41	-0.01976
9218.47	1.03778	0.99716	0.99615	0.99186		7.42447	0.32658	0.02192	0.04249	0.00374	0.00225		-88.4699	1.25039	0.0924		10.3544	0.09998	0.10915	-0.07918			6.42	-0.01976
9220.59	1.03269	0.99865	0.9956	0.99279		7.45515	0.31757	0.02014	0.03359	0.00674	0.00221		-88.4319	1.25287	0.09086		10.3806	0.11223	0.10899	-0.06676			6.43	-0.01976
9222.72	1.02636	1.0004	0.99544	0.9937		7.48583	0.30583	0.01809	0.02551	0.00991	0.00208		-88.3939	1.2535	0.0894		10.4069	0.10622	0.10887	-0.07264			6.44	-0.01975
9224.84	1.01751	1.00256	0.99551	0.99458		7.51651	0.29193	0.01587	0.02178	0.01297	0.00185		-88.3558	1.25239	0.08816		10.4332	0.11031	0.10879	-0.06848			6.45	-0.01975
9226.99	1.00778	1.00325	0.99543	0.99544		7.54719	0.27643	0.01369	0.02534	0.01572	0.00154		-88.3178	1.24984	0.08726		10.4594	0.11127	0.10875	-0.06748			6.46	-0.01975
9229.15	0.99799	1.00355	0.99498	0.99626		7.57787	0.25992	0.01205	0.03352	0.01801	0.00119		-88.2797	1.24634	0.08681		10.4857	0.10911	0.10878	-0.06967			6.47	-0.01974
9231.31	0.9889	1.00372	0.99484	0.997		7.60854	0.24302	0.01162	0.04267	0.01974	0.000887057		-88.2417	1.24245	0.08687		10.512	0.11656	0.10888	-0.06232			6.48	-0.01974
9233.48	0.9802	1.0037	0.99534	0.9977		7.63922	0.22636	0.01273	0.05084	0.02084	0.0007468		-88.2037	1.2387	0.08743		10.5382	0.10791	0.10908	-0.07118			6.49	-0.01973
9235.67	0.97353	1.00334	0.99595	0.99828		7.6699	0.21064	0.01498	0.05698	0.02131	0.000841586		-88.1656	1.23547	0.08837		10.5645	0.11584	0.10944	-0.0636			6.5	-0.01973
9237.86	0.97151	0.99899	0.99653	0.9988		7.70058	0.19653	0.01762	0.06047	0.02122	0.00105		-88.1276	1.23296	0.08949		10.5907	0.10358	0.11001	-0.07643			6.51	-0.01973
9240.06	0.96719	1.0023	0.99707	0.99902		7.73126	0.18459	0.02005	0.06094	0.0207	0.00125		-88.0896	1.23127	0.09055		10.617	0.11968	0.11092	-0.06124			6.52	-0.01972
9242.28	0.96799	1.00136	0.99728	0.99932		7.76194	0.1752	0.02179	0.0583	0.01998	0.00139		-88.0515	1.23048	0.09131		10.6433	0.11127	0.11226	-0.07099			6.53	-0.01972
9244.5	0.969	1.00175	0.99799	0.99946		7.79262	0.16843	0.02253	0.05264	0.01929	0.00145		-88.0135	1.23067	0.09161		10.6695	0.1043	0.11403	-0.07973			6.54	-0.01971
9246.74	0.97311	1.00073	0.99956	0.99969		7.8233	0.16394	0.02206	0.04428	0.01891	0.00144		-87.9754	1.23193	0.09137		10.6958	0.12401	0.11619	-0.06218			6.55	-0.01971
9248.98	0.97491	1.00149	1.00065	0.99966		7.85398	0.16106	0.0203	0.03371	0.01898	0.00139		-87.9374	1.23424	0.09061		10.722	0.12016	0.11868	-0.06852			6.56	-0.0197
9251.23	0.97597	1.00255	1.00056	0.99998		7.88466	0.15891	0.0173	0.0216	0.01953	0.00136		-87.8994	1.2374	0.08942		10.7483	0.11271	0.12149	-0.07878			6.57	-0.0197
9253.5	0.97719	1.00244	1.00006	1.00031		7.91534	0.15658	0.01333	0.00869	0.02039	0.00139		-87.8613	1.24096	0.08793		10.7746	0.1144	0.12463	-0.08024			6.58	-0.01969
9255.74	0.97919	1.00325	1.00007	1.0009		7.94602	0.15327	0.00929	0.00418	0.0213	0.00149		-87.8233	1.24257	0.08582		10.8008	0.11512	0.12813	-0.08301			6.59	-0.01968
9258.03	0.98121	1.0039	1.00091	1.00135		7.9767	0.14837	0.008	0.01618	0.02201	0.00165		-87.7852	1.24383	0.08366		10.8271	0.12281	0.13202	-0.07921			6.6	-0.01968
9260.31	0.98309	1.00439	1.00179	1.00187		8.00738	0.14157	0.01187	0.02654	0.02228	0.00182		-87.7472	1.2447	0.08161		10.8533	0.1317	0.13635	-0.07465			6.61	-0.01967
9262.63	0.98574	1.00532	1.002	1.00245		8.03806	0.13284	0.01816	0.03458	0.02195	0.00195		-87.7092	1.24552	0.0798		10.8796	0.13699	0.14121	-0.07422			6.62	-0.01966
9264.92	0.98882	1.00505	1.00209	1.00311		8.06874	0.12248	0.02494	0.03976	0.02093	0.00202		-87.6711	1.24681	0.07828		10.9059	0.13194	0.14667	-0.08473			6.63	-0.01966
9267.22	0.99247	1.00419	1.00239	1.0035		8.09942	0.11116	0.03142	0.04178	0.0192	0.00201		-87.6331	1.24906	0.0771		10.9321	0.1305	0.15286	-0.09236			6.64	-0.01965
9269.57	0.99596	1.00393	1.00267	1.00374		8.1301	0.09992	0.03711	0.04053	0.01679	0.0019		-87.5951	1.25241	0.07632		10.9584	0.14948	0.15993	-0.08044			6.65	-0.01964
9271.89	0.99943	1.00296	1.0032	1.00427		8.16078	0.09025	0.04167	0.03622	0.01378	0.0017		-87.557	1.25662	0.07599		10.9846	0.15741	0.16807	-0.08066			6.66	-0.01964
9274.23	1.00263	1.0026	1.00369	1.00485		8.19146	0.08386	0.04485	0.02943	0.01032	0.00143		-87.519	1.26105	0.07624		11.0109	0.1651	0.17756	-0.08246			6.67	-0.01963
9276.59	1.00458	1.00168	1.00351	1.00521		8.22214	0.08217	0.0465	0.02158	0.00666	0.00111		-87.4809	1.26497	0.07719		11.0372	0.17111	0.18877	-0.08765			6.68	-0.01962
9278.96	1.00652	1.00168	1.00319	1.00514		8.25282	0.0854	0.04655	0.01653	0.00345	0.000790312		-87.4429	1.26778	0.07896		11.0634	0.19154	0.20219	-0.08065			6.69	-0.01961
9281.31	1.00853	1.00119	1.00325	1.00472		8.2835	0.09245	0.04504	0.02026	0.00357	0.00053035		-87.4049	1.26921	0.08159		11.0897	0.22855	0.2185	-0.05995			6.7	-0.0196
9283.7	1.01016	1.00109	1.00339	1.00498		8.31418	0.10161	0.04209	0.03037	0.00669	0.00046176		-87.3668	1.26937	0.08497		11.1159	0.24922	0.23856	-0.05934			6.71	-0.01959
9286.1	1.01187	1.00075	1.00355	1.00511		8.34486	0.11134	0.03789	0.04196	0.01004	0.000589579		-87.3288	1.26859	0.08886		11.1422	0.28214	0.26312	-0.05098			6.72	-0.01958
9288.5	1.014	1.00079	1.00383	1.00511		8.37554	0.12053	0.0327	0.05281	0.01306	0.000753332		-87.2908	1.26727	0.09292		11.1685	0.31675	0.29124	-0.04449			6.73	-0.01957
9290.91	1.0159	1.00099	1.00402	1.00489		8.40621	0.12853	0.0268	0.06177	0.01555	0.000867734		-87.2527	1.26568	0.09677		11.1947	0.31242	0.31417	-0.07175			6.74	-0.01956
9293.32	1.01745	1.00048	1.00386	1.00454		8.43689	0.13503	0.0205	0.06805	0.01743	0.000904791		-87.2147	1.26391	0.10012		11.221	0.30017	0.30824	-0.07807			6.75	-0.01955
9295.76	1.0188	1.00095	1.00323	1.00415		8.46757	0.14002	0.01408	0.07118	0.01863	0.0008583		-87.1766	1.26182	0.10279		11.2472	0.26484	0.26418	-0.06934			6.76	-0.01954
9298.19	1.02018	1.00153	1.00243	1.00392		8.49825	0.14368	0.00782	0.07088	0.01916	0.000733808		-87.1386	1.25923	0.10473		11.2735	0.20236	0.21079	-0.07843			6.77	-0.01953
9300.62	1.0199	1.00148	1.00192	1.00365		8.52893	0.14628	0.00191	0.06712	0.01903	0.000545051		-87.1006	1.25597	0.10605		11.2998	0.18097	0.17197	-0.061			6.78	-0.01951
9303.09	1.01807	1.00221	1.00169	1.00314		8.55961	0.14816	0.00346	0.06011	0.01829	0.000312244		-87.0625	1.25203	0.10689		11.326	0.1627	0.14867	-0.05597			6.79	-0.0195
9305.54	1.0152	1.00191	1.00143	1.00254		8.59029	0.14958	0.00823	0.05025	0.017	7.66827e-05		-87.0245	1.24757	0.10744		11.3523	0.14251	0.13477	-0.06225			6.8	-0.01948
9308.02	1.01208	1.0011	1.00112	1.0019		8.62097	0.15072	0.01234	0.03811	0.01526	0.000218827		-86.9864	1.24291	0.10788		11.3786	0.13819	0.12605	-0.05786			6.81	-0.01947
9310.5	1.0088	1.00034	1.00106	1.00149		8.65165	0.15163	0.01581	0.02448	0.01315	0.000450024		-86.9484	1.23845	0.10833		11.4048	0.12281	0.12027	-0.06746			6.82	-0.01945
9313.01	1.00497	0.99909	1.00117	1.0011		8.68233	0.15221	0.0187	0.01053	0.01079	0.00064206		-86.9104	1.23459	0.10887		11.4311	0.12377	0.11626	-0.06249			6.83	-0.01944
9315.5	1.00146	0.99876	1.00098	1.00082		8.71301	0.15229	0.02107	0.00701	0.00832	0.000777498		-86.8723	1.23165	0.10952		11.4573	0.12882	0.11336	-0.05455			6.84	-0.01942
9318.02	0.9931	1.00476	1.00048	1.00028		8.74369	0.15164	0.02294	0.0195	0.00602	0.000846578		-86.8343	1.22979	0.11026		11.4836	0.11992	0.1112	-0.06128			6.85	-0.0194
9320.52	0.9968	0.99837	0.99983	1.00001		8.77437	0.15006	0.02435	0.03145	0.00454	0.000846074		-86.7963	1.22903	0.11102		11.5099	0.13242	0.10955	-0.04713			6.86	-0.01938
9323.07	0.99535	0.99735	0.99913	0.99995		8.80505	0.14742	0.02526	0.04132	0.00486	0.000779122		-86.7582	1.22929	0.11176		11.5361	0.11776	0.10826	-0.0605			6.87	-0.01936
9325.59	0.99546	0.99756	0.99874	0.99976		8.83573	0.14368	0.02563	0.04853	0.00671	0.000654765		-86.7202	1.23042	0.11241		11.5624	0.11223	0.10723	-0.065			6.88	-0.01934
9328.15	0.99554	0.99778	0.99895	0.99982		8.86641	0.13891	0.02541	0.05275	0.0091	0.000487443		-86.6821	1.23229	0.11292		11.5886	0.11175	0.1064	-0.06465			6.89	-0.01931
9330.71	0.99138	1.0038	0.99964	0.99848		8.89709	0.1333	0.02454	0.05382	0.01154	0.000298273		-86.6441	1.23474	0.11326		11.6149	0.11151	0.10573	-0.06422			6.9	-0.01929
9333.28	0.99545	0.99941	1.00001	0.9976		8.92777	0.12712	0.02299	0.0518	0.01381	0.000139016		-86.6061	1.23759	0.11337		11.6412	0.09805	0.10517	-0.07712			6.91	-0.01926
9335.84	0.99401	0.99838	0.99971	0.99764		8.95845	0.12068	0.02078	0.04692	0.0158	0.000191809		-86.568	1.24062	0.11317		11.6674	0.10695	0.10471	-0.06777			6.92	-0.01923
9338.43	0.99058	0.99881	0.99955	0.99759		8.98913	0.11431	0.01797	0.03958	0.01739	0.000348643		-86.53	1.24356	0.1126		11.6937	0.12473	0.10433	-0.0496			6.93	-0.0192
9341.03	0.98736	0.99899	0.99989	0.99741		9.01981	0.10829	0.0147	0.03029	0.01853	0.00048501		-86.4919	1.2462	0.11163		11.7199	0.10214	0.10401	-0.07187			6.94	-0.01917
9343.65	0.98563	0.99897	1.0001	0.99707		9.05049	0.10278	0.01123	0.01968	0.01916	0.000578912		-86.4539	1.24843	0.11031		11.7462	0.10646	0.10374	-0.06728			6.95	-0.01913
9346.27	0.98555	0.99881	0.9997	0.99705		9.08117	0.09783	0.00804	0.00857	0.01926	0.000623043		-86.4159	1.25029	0.10878		11.7725	0.10767	0.10352	-0.06585			6.96	-0.0191
9348.89	0.98722	0.99783	0.9988	0.99711		9.11185	0.09334	0.00626	0.00432	0.01882	0.000616486		-86.3778	1.25194	0.10723		11.7987	0.10671	0.10333	-0.06662			6.97	-0.01906
9351.51	0.98842	0.99854	0.99808	0.99729		9.14253	0.0891	0.00711	0.01437	0.01787	0.000563204		-86.3398	1.25356	0.10585		11.825	0.10142	0.10317	-0.07175			6.98	-0.01901
9354.15	0.98999	0.99873	0.99787	0.99753		9.17321	0.08486	0.00963	0.02387	0.01648	0.000471075		-86.3018	1.25527	0.10477		11.8512	0.10959	0.10304	-0.06345			6.99	-0.01897
9356.8	0.99064	0.99877	0.99777	0.99784		9.20388	0.08041	0.01244	0.03179	0.01474	0.000350866		-86.2637	1.25701	0.10408		11.8775	0.1055	0.10293	-0.06743			7	-0.01892
9359.47	0.99224	0.99874	0.9976	0.99819		9.23456	0.07558	0.01491	0.03772	0.01281	0.000215377		-86.2257	1.2587	0.10374		11.9038	0.1055	0.10285	-0.06734			7.01	-0.01886
9362.13	0.99387	0.99957	0.99737	0.99854		9.26524	0.07039	0.01677	0.04143	0.0109	8.24384e-05		-86.1876	1.26029	0.10372		11.93	0.10719	0.10278	-0.06559			7.02	-0.01881
9364.81	0.99523	1.00024	0.99699	0.99893		9.29592	0.06496	0.01788	0.04281	0.00931	7.8871e-05		-86.1496	1.2619	0.10397		11.9563	0.1031	0.10273	-0.06963			7.03	-0.01874
9367.5	0.99665	1.00103	0.99671	0.99931		9.3266	0.05965	0.0182	0.04192	0.00842	0.000188435		-86.1116	1.26387	0.10445		11.9825	0.10334	0.10269	-0.06935			7.04	-0.01867
9370.2	0.99811	1.00186	0.99705	0.99973		9.35728	0.05496	0.01774	0.03894	0.00848	0.000282341		-86.0735	1.26655	0.10511		12.0088	0.09877	0.10266	-0.07389			7.05	-0.0186
9372.91	0.99969	1.00262	0.99792	1.00018		9.38796	0.05149	0.0166	0.03415	0.00938	0.000352251		-86.0355	1.27014	0.10586		12.0351	0.10286	0.10265	-0.06979			7.06	-0.01852
9375.62	1.00153	1.00316	0.99858	1.00055		9.41864	0.04976	0.01488	0.02795	0.01072	0.000398021		-85.9975	1.27446	0.10656		12.0613	0.10671	0.10265	-0.06594			7.07	-0.01843
9378.34	1.00292	1.0036	0.99863	1.0009		9.44932	0.04995	0.01278	0.02087	0.01218	0.000422779		-85.9594	1.27893	0.10708		12.0876	0.09565	0.10265	-0.077			7.08	-0.01833
9381.09	1.00433	1.00443	0.99854	1.0012		9.48	0.05174	0.01047	0.01379	0.01353	0.000431345		-85.9214	1.28275	0.1073		12.1138	0.1055	0.10267	-0.06716			7.09	-0.01822
9383.83	1.0055	1.00478	0.99888	1.00136		9.51068	0.05449	0.00819	0.00902	0.01464	0.00042849		-85.8833	1.2852	0.10718		12.1401	0.11079	0.10269	-0.06189			7.1	-0.0181
9386.58	1.00641	1.00426	0.99943	1.00147		9.54136	0.05746	0.00615	0.01086	0.01547	0.000417212		-85.8453	1.286	0.10679		12.1664	0.10791	0.10271	-0.06481			7.11	-0.01797
9389.34	1.00746	1.0042	0.99957	1.0016		9.57204	0.06003	0.00451	0.01681	0.016	0.000397716		-85.8073	1.28537	0.10624		12.1926	0.10214	0.10274	-0.07061			7.12	-0.01783
9392.12	1.00865	1.00386	0.99925	1.00188		9.60272	0.06177	0.00332	0.02321	0.01624	0.000367701		-85.7692	1.28397	0.10563		12.2189	0.09469	0.10278	-0.07809			7.13	-0.01766
9394.9	1.00935	1.00338	0.99881	1.00207		9.6334	0.0625	0.0024	0.02898	0.01622	0.000323771		-85.7312	1.28253	0.10505		12.2452	0.10094	0.10282	-0.07189			7.14	-0.01748
9397.7	1.00979	1.00312	0.99868	1.00224		9.66408	0.06225	0.00155	0.03373	0.01598	0.000263186		-85.6931	1.28156	0.10448		12.2714	0.11416	0.10287	-0.05872			7.15	-0.01727
9400.48	1.01	1.00254	0.99913	1.00237		9.69476	0.06129	0.00147	0.03731	0.01556	0.000185217		-85.6551	1.28117	0.10391		12.2977	0.10671	0.10292	-0.06621			7.16	-0.01704
9403.3	1.00937	1.00237	0.99987	1.00253		9.72544	0.06011	0.00318	0.03968	0.01498	9.18713e-05		-85.6171	1.28112	0.10333		12.3239	0.09877	0.10297	-0.0742			7.17	-0.01677
9406.13	1.00858	1.0021	1.00029	1.00263		9.75612	0.05935	0.00585	0.04087	0.01428	1.49329e-05		-85.579	1.2811	0.10277		12.3502	0.10046	0.10303	-0.07257			7.18	-0.01646
9408.94	1.00734	1.00167	1.00033	1.00265		9.7868	0.05966	0.00912	0.04099	0.01347	0.000121557		-85.541	1.28097	0.10231		12.3765	0.11055	0.10308	-0.06253			7.19	-0.01611
9411.79	1.00527	1.0014	1.00033	1.00269		9.81748	0.06148	0.01277	0.04017	0.01256	0.000225759		-85.503	1.28098	0.102		12.4027	0.10767	0.10314	-0.06548			7.2	-0.0157
9414.64	1.00307	1.00079	1.00029	1.00269		9.84816	0.06487	0.01658	0.03859	0.01155	0.000317172		-85.4649	1.28164	0.10181		12.429	0.1168	0.1032	-0.0564			7.21	-0.01523
9417.5	1.0014	1.00059	1.00012	1.00257		9.87884	0.06947	0.02032	0.03643	0.01046	0.000387638		-85.4269	1.28359	0.10163		12.4552	0.1007	0.10326	-0.07257			7.22	-0.01466
9420.35	0.99988	1.00033	0.99999	1.00255		9.90952	0.07471	0.02374	0.03389	0.00929	0.00043066		-85.3888	1.28728	0.10129		12.4815	0.10094	0.10333	-0.07239			7.23	-0.014
9423.23	0.99923	1.00022	1.00011	1.00245		9.9402	0.07993	0.02662	0.03116	0.00807	0.000442327		-85.3508	1.29278	0.10064		12.5078	0.10767	0.10339	-0.06572			7.24	-0.0132
9426.13	0.99905	0.99977	1.00038	1.00232		9.97088	0.08457	0.02875	0.02845	0.00683	0.000422231		-85.3128	1.29982	0.09964		12.534	0.10622	0.10345	-0.06722			7.25	-0.01222
9429.03	0.99911	0.99964	1.00066	1.00218									-85.2747	1.30784	0.09839		12.5603	0.10214	0.10351	-0.07137			7.26	-0.01103
9431.92	0.99949	0.9995	1.00096	1.00201									-85.2367	1.31615	0.09708		12.5865	0.10214	0.10357	-0.07143			7.27	-0.00953
9434.83	0.99983	0.99959	1.00115	1.00181									-85.1987	1.32408	0.09591		12.6128	0.10286	0.10363	-0.07077			7.28	-0.00758
9437.76	1.00005	0.99903	1.00105	1.00157									-85.1606	1.33103	0.09505		12.6391	0.09901	0.10368	-0.07467			7.29	-0.00487
9440.67	1.00036	0.99781	1.0007	1.00126									-85.1226	1.33646	0.09455		12.6653	0.10478	0.10374	-0.06895			7.3	-0.000500682
9443.64	0.9999	0.99861	1.00022	1.00095									-85.0845	1.34	0.09441		12.6916	0.09733	0.10379	-0.07646			7.31	0.00783
9446.57	0.99914	0.99831	0.99986	1.00067									-85.0465	1.34144	0.09458		12.7178	0.1007	0.10384	-0.07314			7.32	0.02546
9449.54	0.99799	0.99865	0.9998	1.00051									-85.0085	1.3408	0.09504		12.7441	0.10046	0.10389	-0.07343			7.33	0.06242
9452.49	0.99714	0.9987	0.99993	1.00068									-84.9704	1.33833	0.09578		12.7704	0.10382	0.10393	-0.07011			7.34	0.13277
9455.47	0.99603	0.99919	1.00005	1.00045									-84.9324	1.33444	0.0968		12.7966	0.10406	0.10397	-0.06991			7.35	0.24837
9458.45	0.99619	0.9986	1.00031	0.99993									-84.8943	1.32961	0.09803		12.8229	0.1007	0.10401	-0.07331			7.36	0.40696
9461.45	0.99611	0.99871	1.00061	0.99954									-84.8563	1.32426	0.09934		12.8491	0.10286	0.10404	-0.07118			7.37	0.58034
9464.46	0.99629	0.9989	1.00066	0.99939									-84.8183	1.31875	0.10057		12.8754	0.11151	0.10407	-0.06255			7.38	0.71192
9467.47	0.99639	0.99922	1.00067	0.99922									-84.7802	1.31347	0.1016		12.9017	0.10166	0.10409	-0.07243			7.39	0.73766
9470.49	0.99635	0.99995	1.00078	0.99919									-84.7422	1.30891	0.10239		12.9279	0.09805	0.10411	-0.07605			7.4	0.64233
9473.54	0.99686	1.00013	1.00055	0.99926									-84.7042	1.30576	0.10301		12.9542	0.10046	0.10412	-0.07367			7.41	0.47769
9476.57	0.99679	1.00043	0.99998	0.99988									-84.6661	1.30479	0.10357		12.9804	0.10454	0.10413	-0.06959			7.42	0.30803
9479.63	0.99929	0.99893	1.00001	0.99975									-84.6281	1.30666	0.10418		13.0067	0.10382	0.10413	-0.07031			7.43	0.17356
9482.68	0.99789	1.0015	1.00058	0.99905									-84.59	1.31172	0.10484		13.033	0.1055	0.10413	-0.06863			7.44	0.08591
9485.75	0.99902	0.99977	1.00057	0.99834									-84.552	1.31976	0.10548		13.0592	0.10286	0.10412	-0.07126			7.45	0.03728
9488.84	0.99865	1.00079	1.00009	0.99822									-84.514	1.32998	0.10595		13.0855	0.09853	0.10411	-0.07557			7.46	0.01335
9491.92	1.00101	1.00107	0.99977	0.99817									-84.4759	1.34122	0.10612		13.1118	0.10791	0.10409	-0.06618			7.47	0.00216
9495.06	1.00246	1.00025	0.99939	0.99807									-84.4379	1.35218	0.10597		13.138	0.10238	0.10406	-0.07168			7.48	-0.00339
9498.15	1.0035	0.99999	0.99896	0.99798									-84.3999	1.36174	0.10555		13.1643	0.09853	0.10403	-0.07549			7.49	-0.00661
9501.27	1.00471	0.99981	0.99871	0.99787									-84.3618	1.36917	0.10505		13.1905	0.10743	0.10399	-0.06656			7.5	-0.00881
9504.38	1.00565	0.99956	0.99872	0.99779									-84.3238	1.37419	0.10464		13.2168	0.09685	0.10394	-0.07709			7.51	-0.01047
9507.52	1.00668	0.99967	0.99927	0.99774									-84.2857	1.37689	0.10447		13.2431	0.10863	0.10389	-0.06526			7.52	-0.01177
9510.68	1.00723	1.00009	1.00008	0.9978									-84.2477	1.37761	0.10462		13.2693	0.10719	0.10383	-0.06664			7.53	-0.01283
9513.81	1.00748	0.99958	1.00043	0.9984									-84.2097	1.37675	0.10506		13.2956	0.10887	0.10376	-0.06489			7.54	-0.01369
9517	1.00715	1.00003	1.00033	0.99839									-84.1716	1.37468	0.10572		13.3218	0.10406	0.10368	-0.06962			7.55	-0.01441
9520.17	1.00672	0.99977	1.00021	0.99788									-84.1336	1.37168	0.10646		13.3481	0.10743	0.1036	-0.06618			7.56	-0.01501
9523.36	1.0059	0.99961	1.00033	0.99738									-84.0955	1.36791	0.10714		13.3744	0.10646	0.10351	-0.06705			7.57	-0.01552
9526.55	1.00458	0.99923	1.00054	0.99734									-84.0575	1.36348	0.10762		13.4006	0.10406	0.10342	-0.06936			7.58	-0.01595
9529.76	1.00358	0.99898	1.00034	0.99733									-84.0195	1.35844	0.10778		13.4269	0.11391	0.10332	-0.0594			7.59	-0.01633
9532.96	1.00264	0.99879	0.99987	0.99731									-83.9814	1.3529	0.10759		13.4531	0.11007	0.10321	-0.06314			7.6	-0.01665
9536.17	1.00208	0.99896	0.99964	0.99729									-83.9434	1.34706	0.10709		13.4794	0.10214	0.10309	-0.07095			7.61	-0.01693
9539.41	1.00171	0.99901	0.99958	0.99729									-83.9054	1.34127	0.10644		13.5057	0.1043	0.10296	-0.06866			7.62	-0.01718
9542.66	1.00166	0.99896	0.99946	0.99723									-83.8673	1.33599	0.10584		13.5319	0.09925	0.10283	-0.07358			7.63	-0.0174
9545.92	1.00143	0.99892	0.99938	0.99721									-83.8293	1.33174	0.1055		13.5582	0.10815	0.10269	-0.06455			7.64	-0.01759
9549.16	1.00121	0.99909	0.99957	0.99713									-83.7912	1.32896	0.10552		13.5844	0.1043	0.10255	-0.06825			7.65	-0.01776
9552.44	1.00126	0.99918	1.00005	0.99709									-83.7532	1.32792	0.10583		13.6107	0.11319	0.1024	-0.0592			7.66	-0.01792
9555.69	1.00103	0.99949	1.00049	0.99703									-83.7152	1.32865	0.10624		13.637	0.11127	0.10224	-0.06097			7.67	-0.01805
9559	1.00111	0.99935	1.00068	0.99695									-83.6771	1.33093	0.10647		13.6632	0.10358	0.10207	-0.06849			7.68	-0.01818
9562.29	1.00126	0.99969	1.00075	0.99689									-83.6391	1.33443	0.10628		13.6895	0.10671	0.1019	-0.0652			7.69	-0.01829
9565.59	1.00119	0.99941	1.00068	0.9968									-83.601	1.33876	0.10554		13.7157	0.09877	0.10173	-0.07295			7.7	-0.01839
9568.9	1.00082	0.99944	1.00034	0.99669									-83.563	1.34357	0.10432		13.742	0.10262	0.10154	-0.06892			7.71	-0.01848
9572.23	1.0008	0.99977	0.99983	0.99662									-83.525	1.34853	0.1028		13.7683	0.10526	0.10135	-0.06609			7.72	-0.01857
9575.56	1.00052	0.99986	0.99951	0.99665									-83.4869	1.35333	0.10125		13.7945	0.087	0.10116	-0.08416			7.73	-0.01865
9578.89	1.00039	0.99983	0.99979	0.99651									-83.4489	1.35762	0.09987		13.8208	0.10671	0.10096	-0.06425			7.74	-0.01872
9582.25	1.00118	0.99862	1.00047	0.99643									-83.4109	1.36094	0.09876		13.847	0.1055	0.10075	-0.06525			7.75	-0.01878
9585.61	0.99966	1.00015	1.0009	0.99698									-83.3728	1.3628	0.09788		13.8733	0.09613	0.10054	-0.07441			7.76	-0.01884
9588.98	0.99936	0.99998	1.001	0.99541									-83.3348	1.36273	0.0971		13.8996	0.09925	0.10032	-0.07107			7.77	-0.0189
9592.37	0.99955	1.00042	1.001	0.99516									-83.2967	1.36044	0.09626		13.9258	0.10118	0.1001	-0.06892			7.78	-0.01895
9595.75	0.99795	1.00212	1.00095	0.99494									-83.2587	1.35589	0.09525		13.9521	0.08748	0.09988	-0.0824			7.79	-0.019
9599.17	0.99971	1.00014	1.00078	0.9946									-83.2207	1.3494	0.09404		13.9784	0.09493	0.09965	-0.07472			7.8	-0.01904
9602.56	0.9999	0.99974	1.0003	0.99437									-83.1826	1.34157	0.09268		14.0046	0.08916	0.09941	-0.08025			7.81	-0.01908
9605.96	1.00005	0.99959	0.99977	0.99402									-83.1446	1.33325	0.09128		14.0309	0.09901	0.09918	-0.07016			7.82	-0.01912
9609.37	1.00064	0.9991	0.99989	0.99367									-83.1066	1.32533	0.08993		14.0571	0.10046	0.09894	-0.06848			7.83	-0.01915
9612.83	1.00082	0.99935	1.00036	0.99335									-83.0685	1.31859	0.0887		14.0834	0.10526	0.09869	-0.06343			7.84	-0.01919
9616.27	1.00112	0.9993	1.00034	0.99304									-83.0305	1.31358	0.08759		14.1097	0.09493	0.09845	-0.07352			7.85	-0.01922
9619.71	0.99984	1.00057	0.99986	0.99271									-82.9924	1.31056	0.08656		14.1359	0.09998	0.0982	-0.06822			7.86	-0.01925
9623.18	1.00259	0.99798	0.99966	0.99238									-82.9544	1.30947	0.08557		14.1622	0.08724	0.09795	-0.08071			7.87	-0.01928
9626.66	1.00196	0.99918	1.0001	0.99204									-82.9164	1.31004	0.08455		14.1884	0.09685	0.09769	-0.07084			7.88	-0.0193
9630.17	1.00233	0.9992	1.00079	0.99171									-82.8783	1.31182	0.0835		14.2147	0.1019	0.09744	-0.06554			7.89	-0.01933
9633.65	1.00254	0.99897	1.0014	0.99137									-82.8403	1.31434	0.08244		14.2409	0.09445	0.09718	-0.07274			7.9	-0.01935
9637.14	1.00254	0.99895	1.0017	0.99104									-82.8022	1.31712	0.08143		14.2672	0.09541	0.09693	-0.07152			7.91	-0.01937
9640.64	1.0025	0.99908	1.00144	0.9907									-82.7642	1.31979	0.0806		14.2935	0.09541	0.09667	-0.07126			7.92	-0.01939
9644.18	1.0025	0.9994	1.00086	0.99036									-82.7262	1.32212	0.08004		14.3197	0.09156	0.09641	-0.07485			7.93	-0.01941
9647.7	1.00238	0.99931	1.0004	0.99002									-82.6881	1.32409	0.07983		14.346	0.08844	0.09616	-0.07772			7.94	-0.01943
9651.25	1.00226	0.99917	1.00024	0.98968									-82.6501	1.32585	0.08001		14.3723	0.08988	0.0959	-0.07602			7.95	-0.01945
9654.79	1.00203	0.9992	1.00021	0.98934									-82.6121	1.32768	0.08049		14.3985	0.08892	0.09564	-0.07672			7.96	-0.01946
9658.35	1.00179	0.99921	0.99998	0.989									-82.574	1.32985	0.08115		14.4248	0.09541	0.09539	-0.06998			7.97	-0.01948
9661.9	1.00156	0.99946	0.99962	0.98866									-82.536	1.33245	0.08181		14.451	0.0894	0.09513	-0.07573			7.98	-0.01949
9665.49	1.00147	0.99945	0.99965	0.98832									-82.4979	1.33529	0.08232		14.4773	0.08652	0.09488	-0.07836			7.99	-0.01951
9669.06	1.00096	0.99973	1.00011	0.98797									-82.4599	1.33784	0.08263		14.5036	0.10526	0.09462	-0.05936			8	-0.01952
9672.67	1.00049	1.00014	1.0004	0.98763									-82.4219	1.33936	0.08277		14.5298	0.08315	0.09437	-0.08122			8.01	-0.01953
9676.25	1.00034	1.00018	1.00009	0.98728									-82.3838	1.33916	0.08292		14.5561	0.08556	0.09413	-0.07857			8.02	-0.01955
9679.89	0.99989	1.00023	0.9994	0.98693									-82.3458	1.33683	0.08331		14.5823	0.08604	0.09388	-0.07784			8.03	-0.01956
9683.51	0.9999	1.00036	0.9989	0.98658									-82.3078	1.33246	0.08416		14.6086	0.08988	0.09363	-0.07375			8.04	-0.01957
9687.13	0.9997	1.00061	0.99895	0.98624									-82.2697	1.32667	0.08562		14.6349	0.0894	0.09339	-0.07399			8.05	-0.01958
9690.79	0.99924	1.00065	0.99947	0.98589									-82.2317	1.32041	0.08771		14.6611	0.07835	0.09315	-0.08481			8.06	-0.01959
9694.44	0.99913	0.99967	1.00009	0.98554									-82.1936	1.31472	0.09032		14.6874	0.08988	0.09291	-0.07303			8.07	-0.0196
9698.09	0.99834	1.0011	1.00036	0.98519									-82.1556	1.31038	0.09326		14.7136	0.09469	0.09268	-0.06799			8.08	-0.01961
9701.75	0.99877	1.00053	1.00025	0.98483									-82.1176	1.30775	0.09629		14.7399	0.09012	0.09244	-0.07232			8.09	-0.01962
9705.44	0.99917	1.00038	1.00014	0.98448									-82.0795	1.30666	0.09916		14.7662	0.0894	0.09221	-0.07281			8.1	-0.01963
9709.12	0.9985	1.00089	1.00004	0.98413									-82.0415	1.30661	0.10168		14.7924	0.09733	0.09198	-0.06465			8.11	-0.01963
9712.82	0.99861	1.00076	0.99967	0.98377									-82.0034	1.30693	0.10373		14.8187	0.08988	0.09175	-0.07187			8.12	-0.01964
9716.52	0.99847	1.00048	0.9993	0.98342									-81.9654	1.30708	0.10522		14.845	0.08772	0.09152	-0.0738			8.13	-0.01965
9720.24	0.99829	1.00043	0.99942	0.98306									-81.9274	1.30677	0.10613		14.8712	0.09108	0.0913	-0.07021			8.14	-0.01966
9723.97	0.99817	1.00035	0.99968	0.9827									-81.8893	1.3061	0.10649		14.8975	0.08988	0.09107	-0.07119			8.15	-0.01966
9727.7	0.99795	1.00035	0.99949	0.98234									-81.8513	1.30545	0.10635		14.9237	0.0882	0.09084	-0.07264			8.16	-0.01967
9731.45	0.99782	1.00007	0.99914	0.98198									-81.8133	1.30535	0.10578		14.95	0.0882	0.09061	-0.07241			8.17	-0.01968
9735.2	0.99774	1.00008	0.99912	0.98162									-81.7752	1.30629	0.10488		14.9763	0.08291	0.09039	-0.07747			8.18	-0.01968
9738.96	0.99781	1.00006	0.99931	0.98126									-81.7372	1.30851	0.1037		15.0025	0.09565	0.09016	-0.06451			8.19	-0.01969
9742.74	0.99767	1.00012	0.99957	0.9809									-81.6991	1.31185	0.10226		15.0288	0.09373	0.08993	-0.0662			8.2	-0.01969
9746.52	0.99754	0.99988	0.99993	0.98053									-81.6611	1.31582	0.10053		15.055	0.08195	0.0897	-0.07775			8.21	-0.0197
9750.28	0.99741	0.99971	1.00042	0.98017									-81.6231	1.31965	0.09846		15.0813	0.08628	0.08948	-0.0732			8.22	-0.0197
9754.08	0.99769	1.0005	1.00084	0.97981									-81.585	1.32259	0.09606		15.1075	0.08676	0.08925	-0.07249			8.23	-0.01971
9757.89	0.99763	1.00048	1.00096	0.97944									-81.547	1.32414	0.09335		15.1338	0.08075	0.08903	-0.07828			8.24	-0.01971
9761.75	0.99779	1.00038	1.00063	0.97907									-81.509	1.32419	0.09048		15.1601	0.08387	0.0888	-0.07493			8.25	-0.01972
9765.56	0.99758	1.00019	0.99986	0.97871									-81.4709	1.32311	0.08762		15.1863	0.09036	0.08859	-0.06823			8.26	-0.01972
9769.39	0.9976	1.00026	0.99901	0.97834									-81.4329	1.3215	0.08494		15.2126	0.08147	0.08838	-0.07691			8.27	-0.01973
9773.23	0.99758	1.00016	0.99851	0.97797									-81.3948	1.32002	0.08258		15.2389	0.09301	0.08818	-0.06517			8.28	-0.01973
9777.09	0.99722	1.00017	0.99832	0.9776									-81.3568	1.3191	0.0806		15.2651	0.09469	0.08798	-0.06329			8.29	-0.01974
9780.96	0.99711	1.00037	0.99821	0.97723									-81.3188	1.31875	0.07901		15.2914	0.09397	0.08779	-0.06382			8.3	-0.01974
9784.81	0.99688	1.00013	0.99819	0.97686									-81.2807	1.31864	0.07778		15.3176	0.09012	0.0876	-0.06748			8.31	-0.01974
9788.71	0.99676	1.00047	0.99838	0.97648									-81.2427	1.31818	0.07687		15.3439	0.07979	0.08742	-0.07764			8.32	-0.01975
9792.6	0.99622	1.0002	0.99883	0.97611									-81.2046	1.31673	0.07632		15.3702	0.08508	0.08725	-0.07217			8.33	-0.01975
9796.52	0.99626	0.99993	0.99938	0.97573									-81.1666	1.31382	0.07619		15.3964	0.0858	0.08708	-0.07129			8.34	-0.01976
9800.44	0.99649	0.99986	0.99971	0.97536									-81.1286	1.30921	0.07657		15.4227	0.0846	0.08692	-0.07233			8.35	-0.01976
9804.34	0.99628	1.00035	0.99974	0.97498									-81.0905	1.30295	0.07751		15.4489	0.08484	0.08677	-0.07194			8.36	-0.01976
9808.27	0.99573	1.00076	0.99945	0.9746									-81.0525	1.29534	0.07904		15.4752	0.08892	0.08662	-0.0677			8.37	-0.01977
9812.21	0.99513	1.0007	0.99884	0.97423									-81.0145	1.28687	0.08107		15.5015	0.09709	0.08649	-0.05939			8.38	-0.01977
9816.16	0.99491	1.0008	0.99815	0.97385									-80.9764	1.27813	0.08352		15.5277	0.08315	0.08635	-0.0732			8.39	-0.01977
9820.13	0.99462	1.00068	0.99775	0.97347									-80.9384	1.26975	0.08624		15.554	0.09253	0.08623	-0.0637			8.4	-0.01977
9824.09	0.99441	1.00093	0.99765	0.97309									-80.9003	1.26229	0.08915		15.5802	0.08652	0.08611	-0.06959			8.41	-0.01978
9828.07	0.99404	1.00076	0.99757	0.9727									-80.8623	1.25616	0.09216		15.6065	0.08892	0.086	-0.06708			8.42	-0.01978
9832.06	0.99367	1.00071	0.99755	0.97232									-80.8243	1.25161	0.09524		15.6328	0.08724	0.08589	-0.06866			8.43	-0.01978
9836.03	0.99343	1.00066	0.99779	0.97194									-80.7862	1.24866	0.09834		15.659	0.08724	0.0858	-0.06856			8.44	-0.01979
9840.05	0.99332	1.00074	0.99822	0.97155									-80.7482	1.24724	0.10141		15.6853	0.07835	0.08571	-0.07736			8.45	-0.01979
													-80.7102	1.24724	0.10437		15.7116	0.08724	0.08562	-0.06839			8.46	-0.01979
													-80.6721	1.24849	0.1071		15.7378	0.07739	0.08555	-0.07816			8.47	-0.01979
													-80.6341	1.2508	0.10946		15.7641	0.08435	0.08548	-0.07112			8.48	-0.0198
													-80.596	1.25382	0.11133		15.7903	0.09108	0.08542	-0.06433			8.49	-0.0198
													-80.558	1.25705	0.11258		15.8166	0.08772	0.08536	-0.06764			8.5	-0.0198
													-80.52	1.25985	0.11317		15.8429	0.0918	0.08531	-0.06351			8.51	-0.0198
													-80.4819	1.26162	0.11308		15.8691	0.08556	0.08527	-0.06971			8.52	-0.0198
													-80.4439	1.26198	0.1124		15.8954	0.09877	0.08523	-0.05646			8.53	-0.01981
													-80.4058	1.26094	0.11126		15.9216	0.09277	0.0852	-0.06244			8.54	-0.01981
													-80.3678	1.25885	0.10987		15.9479	0.0882	0.08518	-0.06698			8.55	-0.01981
													-80.3298	1.25627	0.10842		15.9741	0.07426	0.08517	-0.08091			8.56	-0.01981
													-80.2917	1.25368	0.10709		16.0004	0.08676	0.08516	-0.0684			8.57	-0.01981
													-80.2537	1.25127	0.106		16.0267	0.08219	0.08516	-0.07297			8.58	-0.01982
													-80.2157	1.24891	0.10519		16.0529	0.08628	0.08516	-0.06889			8.59	-0.01982
													-80.1776	1.24628	0.10465		16.0792	0.08652	0.08518	-0.06866			8.6	-0.01982
													-80.1396	1.2431	0.10435		16.1055	0.08147	0.0852	-0.07372			8.61	-0.01982
													-80.1015	1.23937	0.10427		16.1317	0.08363	0.08522	-0.07159			8.62	-0.01982
													-80.0635	1.23542	0.10438		16.158	0.08796	0.08525	-0.06729			8.63	-0.01982
													-80.0255	1.23177	0.1047		16.1842	0.08868	0.08529	-0.06661			8.64	-0.01983
													-79.9874	1.22887	0.10521		16.2105	0.08051	0.08534	-0.07483			8.65	-0.01983
													-79.9494	1.22691	0.10583		16.2368	0.08532	0.08539	-0.07007			8.66	-0.01983
													-79.9113	1.22573	0.10644		16.263	0.08796	0.08545	-0.06749			8.67	-0.01983
													-79.8733	1.22488	0.10689		16.2893	0.08844	0.08551	-0.06707			8.68	-0.01983
													-79.8353	1.22384	0.10703		16.3155	0.09012	0.08559	-0.06546			8.69	-0.01983
													-79.7972	1.2222	0.10682		16.3418	0.08123	0.08566	-0.07443			8.7	-0.01983
													-79.7592	1.21979	0.10631		16.3681	0.09012	0.08575	-0.06563			8.71	-0.01984
													-79.7212	1.2167	0.10568		16.3943	0.08051	0.08584	-0.07533			8.72	-0.01984
													-79.6831	1.21321	0.10513		16.4206	0.08796	0.08594	-0.06798			8.73	-0.01984
													-79.6451	1.20976	0.10485		16.4468	0.09084	0.08604	-0.0652			8.74	-0.01984
													-79.607	1.20688	0.10491		16.4731	0.08604	0.08615	-0.07011			8.75	-0.01984
													-79.569	1.20518	0.1053		16.4994	0.08844	0.08627	-0.06783			8.76	-0.01984
													-79.531	1.20522	0.1059		16.5256	0.0894	0.08639	-0.06698			8.77	-0.01984
													-79.4929	1.2074	0.10656		16.5519	0.07907	0.08651	-0.07744			8.78	-0.01984
													-79.4549	1.21178	0.10715		16.5781	0.0858	0.08664	-0.07085			8.79	-0.01985
													-79.4169	1.21804	0.1076		16.6044	0.08435	0.08679	-0.07243			8.8	-0.01985
													-79.3788	1.22549	0.1079		16.6307	0.0918	0.08694	-0.06513			8.81	-0.01985
													-79.3408	1.23334	0.10808		16.6569	0.08171	0.08709	-0.07538			8.82	-0.01985
													-79.3027	1.24094	0.10817		16.6832	0.08243	0.08725	-0.07482			8.83	-0.01985
													-79.2647	1.24804	0.10821		16.7095	0.087	0.08742	-0.07042			8.84	-0.01985
													-79.2267	1.25483	0.10825		16.7357	0.0858	0.08759	-0.0718			8.85	-0.01985
													-79.1886	1.26175	0.10834		16.762	0.08604	0.08777	-0.07173			8.86	-0.01985
													-79.1506	1.26919	0.10853		16.7882	0.08988	0.08796	-0.06807			8.87	-0.01985
													-79.1125	1.27724	0.10888		16.8145	0.08724	0.08814	-0.07091			8.88	-0.01985
													-79.0745	1.28549	0.10943		16.8407	0.08796	0.08834	-0.07038			8.89	-0.01985
													-79.0365	1.2932	0.11014		16.867	0.07835	0.08854	-0.08019			8.9	-0.01985
													-78.9984	1.29946	0.11094		16.8933	0.0894	0.08875	-0.06935			8.91	-0.01986
													-78.9604	1.30351	0.11174		16.9195	0.08219	0.08896	-0.07677			8.92	-0.01986
													-78.9224	1.30494	0.11241		16.9458	0.087	0.08918	-0.07218			8.93	-0.01986
													-78.8843	1.30371	0.11289		16.972	0.07787	0.0894	-0.08153			8.94	-0.01986
													-78.8463	1.30009	0.11316		16.9983	0.0894	0.08962	-0.07022			8.95	-0.01986
													-78.8082	1.29458	0.1132		17.0246	0.08195	0.08985	-0.0779			8.96	-0.01986
													-78.7702	1.28774	0.11306		17.0508	0.08892	0.09009	-0.07117			8.97	-0.01986
													-78.7322	1.28018	0.11279		17.0771	0.08844	0.09033	-0.07189			8.98	-0.01986
													-78.6941	1.27254	0.11244		17.1034	0.0894	0.09057	-0.07117			8.99	-0.01986
													-78.6561	1.26544	0.11209		17.1296	0.0846	0.09082	-0.07622			9	-0.01986
													-78.6181	1.25947	0.11185		17.1559	0.08387	0.09107	-0.07719			9.01	-0.01986
													-78.58	1.25504	0.1118		17.1821	0.09637	0.09132	-0.06495			9.02	-0.01986
													-78.542	1.25234	0.11198		17.2084	0.08868	0.09158	-0.0729			9.03	-0.01986
													-78.5039	1.25132	0.11238		17.2347	0.08772	0.09184	-0.07412			9.04	-0.01987
													-78.4659	1.25168	0.11288		17.2609	0.08628	0.0921	-0.07583			9.05	-0.01987
													-78.4279	1.25304	0.11334		17.2872	0.08556	0.09237	-0.07681			9.06	-0.01987
													-78.3898	1.25495	0.11362		17.3134	0.08147	0.09264	-0.08117			9.07	-0.01987
													-78.3518	1.25707	0.11363		17.3397	0.08724	0.09291	-0.07567			9.08	-0.01987
													-78.3137	1.25913	0.11342		17.366	0.0882	0.09318	-0.07498			9.09	-0.01987
													-78.2757	1.26101	0.11309		17.3922	0.0846	0.09346	-0.07887			9.1	-0.01987
													-78.2377	1.26267	0.11274		17.4185	0.09277	0.09374	-0.07097			9.11	-0.01987
													-78.1996	1.26415	0.11244		17.4447	0.08796	0.09402	-0.07606			9.12	-0.01987
													-78.1616	1.26554	0.11217		17.471	0.08772	0.0943	-0.07658			9.13	-0.01987
													-78.1236	1.26695	0.11181		17.4973	0.09517	0.09458	-0.06941			9.14	-0.01987
													-78.0855	1.26848	0.11124		17.5235	0.08315	0.09486	-0.0817			9.15	-0.01987
													-78.0475	1.27025	0.1104		17.5498	0.09253	0.09514	-0.07261			9.16	-0.01987
													-78.0094	1.27234	0.10934		17.576	0.0894	0.09542	-0.07602			9.17	-0.01987
													-77.9714	1.27488	0.10823		17.6023	0.08772	0.0957	-0.07798			9.18	-0.01987
													-77.9334	1.27795	0.10726		17.6286	0.09084	0.09598	-0.07513			9.19	-0.01987
													-77.8953	1.28156	0.10657		17.6548	0.09036	0.09626	-0.07589			9.2	-0.01987
													-77.8573	1.28562	0.1062		17.6811	0.09541	0.09653	-0.07112			9.21	-0.01987
													-77.8193	1.28987	0.10605		17.7074	0.09349	0.09681	-0.07332			9.22	-0.01988
													-77.7812	1.29394	0.10591		17.7336	0.09036	0.09708	-0.07672			9.23	-0.01988
													-77.7432	1.29743	0.1056		17.7599	0.0918	0.09736	-0.07555			9.24	-0.01988
													-77.7051	1.30009	0.10497		17.7861	0.09036	0.09762	-0.07726			9.25	-0.01988
													-77.6671	1.30186	0.10401		17.8124	0.087	0.09789	-0.08089			9.26	-0.01988
													-77.6291	1.30293	0.10281		17.8387	0.09637	0.09815	-0.07178			9.27	-0.01988
													-77.591	1.30358	0.10152		17.8649	0.09661	0.09841	-0.0718			9.28	-0.01988
													-77.553	1.30405	0.10027		17.8912	0.09229	0.09867	-0.07638			9.29	-0.01988
													-77.5149	1.3044	0.09914		17.9174	0.10598	0.09892	-0.06293			9.3	-0.01988
													-77.4769	1.30451	0.0981		17.9437	0.1019	0.09917	-0.06727			9.31	-0.01988
													-77.4389	1.3042	0.09708		17.97	0.09541	0.09941	-0.074			9.32	-0.01988
													-77.4008	1.30346	0.09599		17.9962	0.09108	0.09964	-0.07856			9.33	-0.01988
													-77.3628	1.30252	0.09479		18.0225	0.09805	0.09987	-0.07182			9.34	-0.01988
													-77.3248	1.30193	0.09351		18.0487	0.1031	0.1001	-0.067			9.35	-0.01988
													-77.2867	1.30231	0.09227		18.075	0.09445	0.10031	-0.07587			9.36	-0.01988
													-77.2487	1.30411	0.0912		18.1013	0.10094	0.10053	-0.06959			9.37	-0.01988
													-77.2106	1.30738	0.09045		18.1275	0.09637	0.10073	-0.07436			9.38	-0.01988
													-77.1726	1.31179	0.09009		18.1538	0.09637	0.10093	-0.07456			9.39	-0.01988
													-77.1346	1.31672	0.09009		18.18	0.09974	0.10112	-0.07138			9.4	-0.01988
													-77.0965	1.32157	0.0903		18.2063	0.09685	0.1013	-0.07445			9.41	-0.01988
													-77.0585	1.32596	0.0905		18.2326	0.09829	0.10147	-0.07318			9.42	-0.01988
													-77.0204	1.3298	0.09048		18.2588	0.1007	0.10164	-0.07094			9.43	-0.01988
													-76.9824	1.3332	0.09008		18.2851	0.10719	0.10179	-0.06461			9.44	-0.01988
													-76.9444	1.33624	0.08924		18.3113	0.09685	0.10194	-0.07509			9.45	-0.01988
													-76.9063	1.33886	0.08803		18.3376	0.10334	0.10208	-0.06874			9.46	-0.01988
													-76.8683	1.3408	0.08663		18.3639	0.1043	0.10221	-0.0679			9.47	-0.01988
													-76.8303	1.34177	0.08525		18.3901	0.10983	0.10232	-0.0625			9.48	-0.01989
													-76.7922	1.34157	0.08409		18.4164	0.11199	0.10243	-0.06044			9.49	-0.01989
													-76.7542	1.34025	0.08327		18.4426	0.09733	0.10253	-0.0752			9.5	-0.01989
													-76.7161	1.33807	0.08287		18.4689	0.10791	0.10262	-0.06471			9.51	-0.01989
													-76.6781	1.33542	0.08287		18.4952	0.10935	0.1027	-0.06335			9.52	-0.01989
													-76.6401	1.33261	0.08327		18.5214	0.09974	0.10277	-0.07303			9.53	-0.01989
													-76.602	1.32978	0.08403		18.5477	0.12064	0.10282	-0.05218			9.54	-0.01989
													-76.564	1.32697	0.08517		18.5739	0.11079	0.10287	-0.06208			9.55	-0.01989
													-76.526	1.32413	0.08665		18.6002	0.11175	0.1029	-0.06115			9.56	-0.01989
													-76.4879	1.32124	0.08843		18.6265	0.10334	0.10292	-0.06958			9.57	-0.01989
													-76.4499	1.31836	0.09039		18.6527	0.10671	0.10293	-0.06623			9.58	-0.01989
													-76.4118	1.31554	0.09234		18.679	0.11199	0.10293	-0.06094			9.59	-0.01989
													-76.3738	1.31277	0.09406		18.7052	0.10935	0.10292	-0.06357			9.6	-0.01989
													-76.3358	1.30995	0.09536		18.7315	0.09445	0.10289	-0.07844			9.61	-0.01989
													-76.2977	1.30692	0.09612		18.7578	0.09877	0.10285	-0.07408			9.62	-0.01989
													-76.2597	1.30352	0.09636		18.784	0.11343	0.10281	-0.05937			9.63	-0.01989
													-76.2216	1.29968	0.09619		18.8103	0.11127	0.10275	-0.06148			9.64	-0.01989
													-76.1836	1.29539	0.09578		18.8365	0.10767	0.10267	-0.06501			9.65	-0.01989
													-76.1456	1.29067	0.09528		18.8628	0.10406	0.10259	-0.06853			9.66	-0.01989
													-76.1075	1.28548	0.09478		18.8891	0.10911	0.1025	-0.06339			9.67	-0.01989
													-76.0695	1.27969	0.09427		18.9153	0.10911	0.10239	-0.06328			9.68	-0.01989
													-76.0315	1.27322	0.09366		18.9416	0.11295	0.10227	-0.05932			9.69	-0.01989
													-75.9934	1.26609	0.09285		18.9679	0.10911	0.10214	-0.06303			9.7	-0.01989
													-75.9554	1.25855	0.09179		18.9941	0.12161	0.102	-0.0504			9.71	-0.01989
													-75.9173	1.25102	0.09052		19.0204	0.10959	0.10185	-0.06226			9.72	-0.01989
													-75.8793	1.24397	0.08919		19.0466	0.10863	0.10169	-0.06306			9.73	-0.01989
													-75.8413	1.23775	0.08798		19.0729	0.10118	0.10151	-0.07033			9.74	-0.01989
													-75.8032	1.23244	0.08706		19.0992	0.10382	0.10133	-0.06751			9.75	-0.01989
													-75.7652	1.22792	0.08653		19.1254	0.1019	0.10113	-0.06923			9.76	-0.01992
													-75.7272	1.22405	0.08637		19.1517	0.09709	0.10093	-0.07383			9.77	-0.01992
													-75.6891	1.22078	0.08651		19.1779	0.09781	0.10071	-0.0729			9.78	-0.01992
													-75.6511	1.2183	0.08684		19.2042	0.10142	0.10048	-0.06907			9.79	-0.01992
													-75.613	1.21695	0.08732		19.2305	0.09781	0.10025	-0.07243			9.8	-0.01992
													-75.575	1.21695	0.08795		19.2567	0.10214	0.1	-0.06786			9.81	-0.01992
													-75.537	1.2183	0.08885		19.283	0.1007	0.09975	-0.06905			9.82	-0.01992
													-75.4989	1.22063	0.09014		19.3092	0.09637	0.09949	-0.07312			9.83	-0.01992
													-75.4609	1.2234	0.09195		19.3355	0.09397	0.09921	-0.07525			9.84	-0.01992
													-75.4228	1.22613	0.09428		19.3618	0.09589	0.09893	-0.07304			9.85	-0.01992
													-75.3848	1.22865	0.09706		19.388	0.10743	0.09865	-0.06122			9.86	-0.01992
													-75.3468	1.23123	0.1001		19.4143	0.09373	0.09835	-0.07462			9.87	-0.01992
													-75.3087	1.2344	0.10317		19.4406	0.09613	0.09805	-0.07192			9.88	-0.01992
													-75.2707	1.23868	0.10605		19.4668	0.09277	0.09774	-0.07497			9.89	-0.01992
													-75.2327	1.24433	0.10861		19.4931	0.09877	0.09742	-0.06865			9.9	-0.01992
													-75.1946	1.25118	0.11074		19.5193	0.08748	0.0971	-0.07962			9.91	-0.01992
													-75.1566	1.25873	0.11245		19.5456	0.10526	0.09677	-0.06151			9.92	-0.01992
													-75.1185	1.26635	0.11373		19.5719	0.09757	0.09643	-0.06886			9.93	-0.01992
													-75.0805	1.27355	0.11457		19.5981	0.10815	0.09609	-0.05795			9.94	-0.01992
													-75.0425	1.28007	0.11495		19.6244	0.09541	0.09575	-0.07034			9.95	-0.01992
													-75.0044	1.28589	0.1148		19.6506	0.0882	0.0954	-0.0772			9.96	-0.01992
													-74.9664	1.29111	0.11408		19.6769	0.08964	0.09504	-0.0754			9.97	-0.01992
													-74.9284	1.29583	0.11279		19.7032	0.09277	0.09469	-0.07192			9.98	-0.01992
													-74.8903	1.30015	0.11106		19.7294	0.09493	0.09432	-0.0694			9.99	-0.01992
													-74.8523	1.30414	0.10908		19.7557	0.09685	0.09396	-0.06711			10	-0.01992
													-74.8142	1.30796	0.10714		19.7819	0.08628	0.09359	-0.07731			10.01	-0.01992
													-74.7762	1.31176	0.10553		19.8082	0.0882	0.09322	-0.07502			10.02	-0.01992
													-74.7382	1.31565	0.1045		19.8345	0.08892	0.09285	-0.07393			10.03	-0.01992
													-74.7001	1.31953	0.10421		19.8607	0.08964	0.09247	-0.07283			10.04	-0.01992
													-74.6621	1.32303	0.10462		19.887	0.09277	0.0921	-0.06933			10.05	-0.01992
													-74.624	1.32554	0.10558		19.9132	0.09325	0.09172	-0.06847			10.06	-0.01992
													-74.586	1.32647	0.10684		19.9395	0.09036	0.09134	-0.07098			10.07	-0.01992
													-74.548	1.32542	0.1081		19.9658	0.0858	0.09096	-0.07516			10.08	-0.01992
													-74.5099	1.32244	0.10913		19.992	0.08267	0.09058	-0.07791			10.09	-0.01992
													-74.4719	1.31804	0.10982		20.0183	0.08315	0.0902	-0.07705			10.1	-0.01992
													-74.4339	1.31296	0.11023		20.0445	0.09277	0.08982	-0.06706			10.11	-0.01992
													-74.3958	1.30802	0.11052		20.0708	0.07666	0.08944	-0.08278			10.12	-0.01992
													-74.3578	1.3038	0.1109		20.0971	0.09132	0.08907	-0.06774			10.13	-0.01992
													-74.3197	1.30053	0.11156		20.1233	0.08123	0.08869	-0.07746			10.14	-0.01992
													-74.2817	1.29814	0.11256		20.1496	0.09829	0.08831	-0.06002			10.15	-0.01992
													-74.2437	1.29641	0.11379		20.1758	0.08604	0.08794	-0.0719			10.16	-0.01992
													-74.2056	1.29512	0.115		20.2021	0.09277	0.08757	-0.0648			10.17	-0.01992
													-74.1676	1.29415	0.11587		20.2284	0.08676	0.0872	-0.07044			10.18	-0.01992
													-74.1296	1.29353	0.11617		20.2546	0.09373	0.08683	-0.06311			10.19	-0.01992
													-74.0915	1.29335	0.11577		20.2809	0.09036	0.08647	-0.06611			10.2	-0.01992
													-74.0535	1.2937	0.11479		20.3071	0.08339	0.08611	-0.07272			10.21	-0.01992
													-74.0154	1.29461	0.11349		20.3334	0.08387	0.08575	-0.07188			10.22	-0.01992
													-73.9774	1.29602	0.11225		20.3597	0.0846	0.0854	-0.0708			10.23	-0.01991
													-73.9394	1.29782	0.11142		20.3859	0.08532	0.08505	-0.06973			10.24	-0.01991
													-73.9013	1.29993	0.11123		20.4122	0.08219	0.0847	-0.07251			10.25	-0.01991
													-73.8633	1.30228	0.11172		20.4384	0.08724	0.08436	-0.06712			10.26	-0.01991
													-73.8252	1.30488	0.11278		20.4647	0.08051	0.08402	-0.07351			10.27	-0.01991
													-73.7872	1.30783	0.11413		20.491	0.0882	0.08369	-0.06549			10.28	-0.01991
													-73.7492	1.31123	0.11547		20.5172	0.07931	0.08336	-0.07405			10.29	-0.01991
													-73.7111	1.31516	0.11651		20.5435	0.08171	0.08303	-0.07132			10.3	-0.01991
													-73.6731	1.31966	0.11705		20.5697	0.08099	0.08271	-0.07172			10.31	-0.01991
													-73.6351	1.32459	0.11699		20.596	0.07787	0.0824	-0.07453			10.32	-0.01991
													-73.597	1.3297	0.11637		20.6223	0.08219	0.08209	-0.0699			10.33	-0.01991
													-73.559	1.33454	0.11529		20.6485	0.08195	0.08178	-0.06983			10.34	-0.01991
													-73.5209	1.33862	0.11389		20.6748	0.08267	0.08148	-0.06881			10.35	-0.01991
													-73.4829	1.3414	0.11233		20.701	0.08411	0.08119	-0.06708			10.36	-0.01991
													-73.4449	1.34245	0.1107		20.7273	0.08099	0.0809	-0.06991			10.37	-0.01991
													-73.4068	1.34152	0.10903		20.7536	0.08604	0.08062	-0.06459			10.38	-0.01991
													-73.3688	1.33857	0.10727		20.7798	0.08363	0.08035	-0.06671			10.39	-0.01991
													-73.3307	1.3338	0.10533		20.8061	0.07618	0.08008	-0.07389			10.4	-0.01991
													-73.2927	1.32763	0.10317		20.8324	0.08363	0.07982	-0.06618			10.41	-0.01991
													-73.2547	1.32059	0.1008		20.8586	0.08411	0.07956	-0.06544			10.42	-0.01991
													-73.2166	1.3132	0.09832		20.8849	0.07546	0.07931	-0.07385			10.43	-0.01991
													-73.1786	1.30587	0.09591		20.9111	0.08387	0.07907	-0.06519			10.44	-0.01991
													-73.1406	1.29879	0.09378		20.9374	0.08339	0.07883	-0.06544			10.45	-0.01991
													-73.1025	1.2919	0.0921		20.9637	0.08628	0.0786	-0.06232			10.46	-0.01991
													-73.0645	1.28494	0.09094		20.9899	0.08099	0.07838	-0.06739			10.47	-0.01991
													-73.0264	1.27766	0.09029		21.0162	0.08508	0.07816	-0.06308			10.48	-0.01991
													-72.9884	1.26998	0.09007		21.0424	0.07835	0.07795	-0.0696			10.49	-0.01991
													-72.9504	1.2621	0.09022		21.0687	0.08219	0.07775	-0.06556			10.5	-0.01991
													-72.9123	1.25453	0.09076		21.095	0.07787	0.07756	-0.06969			10.51	-0.01991
													-72.8743	1.24797	0.09176		21.1212	0.07931	0.07737	-0.06806			10.52	-0.01991
													-72.8363	1.24303	0.09332		21.1475	0.08171	0.07719	-0.06548			10.53	-0.01991
													-72.7982	1.24009	0.09554		21.1737	0.0858	0.07702	-0.06122			10.54	-0.01991
													-72.7602	1.23914	0.09837		21.2	0.07739	0.07685	-0.06947			10.55	-0.01991
													-72.7221	1.23986	0.10162		21.2263	0.08604	0.0767	-0.06066			10.56	-0.01991
													-72.6841	1.24185	0.10497		21.2525	0.08123	0.07655	-0.06532			10.57	-0.01991
													-72.6461	1.24476	0.10805		21.2788	0.06994	0.07641	-0.07648			10.58	-0.01991
													-72.608	1.24848	0.11056		21.3051	0.07883	0.07628	-0.06746			10.59	-0.0199
													-72.57	1.25306	0.11231		21.3313	0.08075	0.07616	-0.06541			10.6	-0.0199
													-72.5319	1.25852	0.11333		21.3576	0.08027	0.07605	-0.06578			10.61	-0.0199
													-72.4939	1.26472	0.11375		21.3838	0.07787	0.07595	-0.06808			10.62	-0.0199
													-72.4559	1.27119	0.1138		21.4101	0.08075	0.07585	-0.0651			10.63	-0.0199
													-72.4178	1.27719	0.11362		21.4364	0.08484	0.07577	-0.06093			10.64	-0.0199
													-72.3798	1.28197	0.11327		21.4626	0.08123	0.07569	-0.06446			10.65	-0.0199
													-72.3418	1.285	0.11266		21.4889	0.08147	0.07563	-0.06416			10.66	-0.0199
													-72.3037	1.28614	0.11165		21.5151	0.07763	0.07558	-0.06795			10.67	-0.0199
													-72.2657	1.28572	0.11013		21.5414	0.07739	0.07554	-0.06815			10.68	-0.0199
													-72.2276	1.28431	0.10813		21.5677	0.08796	0.0755	-0.05754			10.69	-0.0199
													-72.1896	1.28251	0.10586		21.5939	0.07378	0.07549	-0.07171			10.7	-0.0199
													-72.1516	1.28072	0.10369		21.6202	0.08772	0.07548	-0.05776			10.71	-0.0199
													-72.1135	1.279	0.10204		21.6464	0.08003	0.07549	-0.06546			10.72	-0.01989
													-72.0755	1.27718	0.10122		21.6727	0.07907	0.07551	-0.06644			10.73	-0.01989
													-72.0375	1.27505	0.10138		21.6989	0.08339	0.07554	-0.06215			10.74	-0.01989
													-71.9994	1.27248	0.10244		21.7252	0.07402	0.07559	-0.07157			10.75	-0.01989
													-71.9614	1.26956	0.10412		21.7515	0.08724	0.07566	-0.05842			10.76	-0.01989
													-71.9233	1.26656	0.10604		21.7777	0.08676	0.07575	-0.05899			10.77	-0.01989
													-71.8853	1.26376	0.10787		21.804	0.07739	0.07585	-0.06846			10.78	-0.01989
													-71.8473	1.26134	0.1094		21.8303	0.07931	0.07597	-0.06666			10.79	-0.01988
													-71.8092	1.25929	0.11052		21.8565	0.08267	0.07612	-0.06344			10.8	-0.01988
													-71.7712	1.25744	0.11128		21.8828	0.07811	0.07628	-0.06818			10.81	-0.01988
													-71.7331	1.2556	0.11172		21.909	0.08099	0.07647	-0.06548			10.82	-0.01988
													-71.6951	1.25371	0.11192		21.9353	0.07955	0.07669	-0.06714			10.83	-0.01987
													-71.6571	1.25194	0.11189		21.9616	0.07594	0.07694	-0.071			10.84	-0.01987
													-71.619	1.2506	0.11161		21.9878	0.08363	0.07722	-0.06358			10.85	-0.01987
													-71.581	1.24997	0.11109		22.0141	0.07138	0.07753	-0.07616			10.86	-0.01987
													-71.543	1.25018	0.11034		22.0403	0.0757	0.07789	-0.07218			10.87	-0.01986
													-71.5049	1.25106	0.10944		22.0666	0.08844	0.07829	-0.05985			10.88	-0.01986
													-71.4669	1.25214	0.10844		22.0929	0.08219	0.07874	-0.06655			10.89	-0.01985
													-71.4288	1.2529	0.10741		22.1191	0.08532	0.07925	-0.06394			10.9	-0.01985
													-71.3908	1.25289	0.10637		22.1454	0.08075	0.07984	-0.06909			10.91	-0.01985
													-71.3528	1.25197	0.10531		22.1716	0.08363	0.08054	-0.0669			10.92	-0.01984
													-71.3147	1.25031	0.10422		22.1979	0.08916	0.08136	-0.0622			10.93	-0.01983
													-71.2767	1.24828	0.10312		22.2242	0.08267	0.08238	-0.0697			10.94	-0.01983
													-71.2387	1.24627	0.1021		22.2504	0.08171	0.08368	-0.07196			10.95	-0.01982
													-71.2006	1.24451	0.10127		22.2767	0.08628	0.08537	-0.06909			10.96	-0.01981
													-71.1626	1.24302	0.10078		22.3029	0.08676	0.08755	-0.07079			10.97	-0.0198
													-71.1245	1.24167	0.10067		22.3292	0.08363	0.09027	-0.07664			10.98	-0.01979
													-71.0865	1.24037	0.10092		22.3555	0.09205	0.0936	-0.07155			10.99	-0.01978
													-71.0485	1.23919	0.10138		22.3817	0.09589	0.09761	-0.07171			11	-0.01977
													-71.0104	1.23841	0.10182		22.408	0.10406	0.10243	-0.06837			11.01	-0.01975
													-70.9724	1.23838	0.10199		22.4342	0.10454	0.10827	-0.07373			11.02	-0.01974
													-70.9343	1.23936	0.10171		22.4605	0.11632	0.11536	-0.06904			11.03	-0.01972
													-70.8963	1.24128	0.10095		22.4868	0.12137	0.12372	-0.07236			11.04	-0.01969
													-70.8583	1.24371	0.09981		22.513	0.13362	0.13223	-0.06861			11.05	-0.01966
													-70.8202	1.24595	0.09849		22.5393	0.13554	0.13661	-0.07107			11.06	-0.01963
													-70.7822	1.24729	0.09724		22.5656	0.1341	0.13245	-0.06835			11.07	-0.01959
													-70.7442	1.24726	0.09628		22.5918	0.12521	0.12367	-0.06846			11.08	-0.01954
													-70.7061	1.24586	0.09576		22.6181	0.12064	0.11353	-0.06288			11.09	-0.01947
													-70.6681	1.24353	0.09573		22.6443	0.10743	0.10392	-0.06649			11.1	-0.01939
													-70.63	1.24106	0.09619		22.6706	0.087	0.09716	-0.08016			11.11	-0.01928
													-70.592	1.23922	0.09712		22.6969	0.09397	0.0929	-0.06893			11.12	-0.0191
													-70.554	1.23857	0.09852		22.7231	0.087	0.09014	-0.07315			11.13	-0.01877
													-70.5159	1.23922	0.10038		22.7494	0.08796	0.08825	-0.07029			11.14	-0.01809
													-70.4779	1.24087	0.10268		22.7756	0.08556	0.08686	-0.0713			11.15	-0.01663
													-70.4398	1.2429	0.10532		22.8019	0.07763	0.08578	-0.07816			11.16	-0.01379
													-70.4018	1.24468	0.10811		22.8282	0.08892	0.08491	-0.06599			11.17	-0.009
													-70.3638	1.24576	0.11079		22.8544	0.08219	0.08419	-0.072			11.18	-0.0022
													-70.3257	1.24606	0.11306		22.8807	0.08027	0.08357	-0.0733			11.19	0.00554
													-70.2877	1.24588	0.11466		22.9069	0.07642	0.08304	-0.07661			11.2	0.01188
													-70.2497	1.24584	0.11544		22.9332	0.08411	0.08257	-0.06846			11.21	0.01387
													-70.2116	1.2466	0.11538		22.9595	0.0733	0.08216	-0.07886			11.22	0.01034
													-70.1736	1.24872	0.11461		22.9857	0.07787	0.0818	-0.07393			11.23	0.00327
													-70.1355	1.25243	0.11336		23.012	0.08171	0.08148	-0.06977			11.24	-0.00438
													-70.0975	1.25754	0.11191		23.0382	0.08291	0.0812	-0.06829			11.25	-0.01064
													-70.0595	1.26356	0.11049		23.0645	0.08291	0.08095	-0.06804			11.26	-0.01481
													-70.0214	1.26976	0.1093		23.0908	0.07955	0.08074	-0.07119			11.27	-0.01717
													-69.9834	1.27539	0.10842		23.117	0.08411	0.08055	-0.06644			11.28	-0.01835
													-69.9454	1.27983	0.10786		23.1433	0.0757	0.08039	-0.07469			11.29	-0.01889
													-69.9073	1.28278	0.10759		23.1696	0.07546	0.08025	-0.07479			11.3	-0.01916
													-69.8693	1.28427	0.10753		23.1958	0.06873	0.08013	-0.0814			11.31	-0.01931
													-69.8312	1.28468	0.10766		23.2221	0.06657	0.08004	-0.08346			11.32	-0.01942
													-69.7932	1.28459	0.10797		23.2483	0.07883	0.07996	-0.07113			11.33	-0.01949
													-69.7552	1.28467	0.10844		23.2746	0.07042	0.07989	-0.07948			11.34	-0.01955
													-69.7171	1.28542	0.10908		23.3009	0.07498	0.07984	-0.07486			11.35	-0.0196
													-69.6791	1.28705	0.10979		23.3271	0.0894	0.07981	-0.06041			11.36	-0.01964
													-69.641	1.2894	0.11044		23.3534	0.07498	0.07978	-0.0748			11.37	-0.01967
													-69.603	1.29202	0.11082		23.3796	0.07666	0.07977	-0.07311			11.38	-0.0197
													-69.565	1.29435	0.11074		23.4059	0.07763	0.07977	-0.07214			11.39	-0.01972
													-69.5269	1.29595	0.11009		23.4322	0.06801	0.07978	-0.08176			11.4	-0.01974
													-69.4889	1.29667	0.10887		23.4584	0.0721	0.07979	-0.07769			11.41	-0.01976
													-69.4509	1.29669	0.10724		23.4847	0.07474	0.07981	-0.07507			11.42	-0.01977
													-69.4128	1.29637	0.10542		23.5109	0.07306	0.07984	-0.07678			11.43	-0.01978
													-69.3748	1.29602	0.10365		23.5372	0.08219	0.07987	-0.06768			11.44	-0.01979
													-69.3367	1.29569	0.10211		23.5634	0.07594	0.07991	-0.07397			11.45	-0.0198
													-69.2987	1.29506	0.10088		23.5897	0.08099	0.07995	-0.06896			11.46	-0.01981
													-69.2607	1.29365	0.09995		23.616	0.08339	0.08	-0.0666			11.47	-0.01982
													-69.2226	1.29102	0.09928		23.6422	0.07522	0.08004	-0.07482			11.48	-0.01983
													-69.1846	1.28706	0.09887		23.6685	0.08315	0.08009	-0.06694			11.49	-0.01983
													-69.1466	1.28215	0.09874		23.6948	0.08027	0.08015	-0.06988			11.5	-0.01984
													-69.1085	1.27706	0.09899		23.721	0.08339	0.0802	-0.06681			11.51	-0.01984
													-69.0705	1.27269	0.09968		23.7473	0.08099	0.08026	-0.06927			11.52	-0.01985
													-69.0324	1.26972	0.10086		23.7735	0.07546	0.08032	-0.07485			11.53	-0.01985
													-68.9944	1.26841	0.10246		23.7998	0.07955	0.08037	-0.07083			11.54	-0.01986
													-68.9564	1.26854	0.10436		23.8261	0.07498	0.08043	-0.07545			11.55	-0.01986
													-68.9183	1.26954	0.10638		23.8523	0.0757	0.08049	-0.07479			11.56	-0.01986
													-68.8803	1.27069	0.10831		23.8786	0.07018	0.08055	-0.08037			11.57	-0.01987
													-68.8422	1.27134	0.10996		23.9048	0.07378	0.08061	-0.07683			11.58	-0.01987
													-68.8042	1.27101	0.11118		23.9311	0.07907	0.08066	-0.0716			11.59	-0.01987
													-68.7662	1.26942	0.11182		23.9574	0.08243	0.08072	-0.06829			11.6	-0.01987
													-68.7281	1.2665	0.11178		23.9836	0.07739	0.08078	-0.07339			11.61	-0.01987
													-68.6901	1.26241	0.11104		24.0099	0.07618	0.08083	-0.07465			11.62	-0.01988
													-68.6521	1.25759	0.10963		24.0361	0.07787	0.08089	-0.07302			11.63	-0.01988
													-68.614	1.25272	0.10768		24.0624	0.07739	0.08094	-0.07356			11.64	-0.01988
													-68.576	1.24865	0.10538		24.0887	0.08075	0.08099	-0.07024			11.65	-0.01988
													-68.5379	1.24619	0.10294		24.1149	0.087	0.08104	-0.06404			11.66	-0.01988
													-68.4999	1.2458	0.10055		24.1412	0.08267	0.08109	-0.06842			11.67	-0.01988
													-68.4619	1.24743	0.09837		24.1674	0.07402	0.08114	-0.07712			11.68	-0.01988
													-68.4238	1.25049	0.09647		24.1937	0.07835	0.08119	-0.07284			11.69	-0.01989
													-68.3858	1.25404	0.09488		24.22	0.07666	0.08123	-0.07457			11.7	-0.01989
													-68.3478	1.2571	0.09361		24.2462	0.08652	0.08127	-0.06476			11.71	-0.01989
													-68.3097	1.25895	0.09264		24.2725	0.07907	0.08131	-0.07225			11.72	-0.01989
													-68.2717	1.25933	0.09199		24.2987	0.08315	0.08135	-0.0682			11.73	-0.01989
													-68.2336	1.25836	0.09164		24.325	0.07594	0.08139	-0.07545			11.74	-0.01989
													-68.1956	1.25646	0.09161		24.3513	0.08267	0.08143	-0.06876			11.75	-0.01989
													-68.1576	1.25409	0.09189		24.3775	0.08027	0.08146	-0.07119			11.76	-0.01989
													-68.1195	1.25172	0.09248		24.4038	0.07642	0.0815	-0.07507			11.77	-0.01989
													-68.0815	1.24976	0.09341		24.4301	0.07787	0.08153	-0.07366			11.78	-0.01989
													-68.0434	1.24864	0.09469		24.4563	0.0757	0.08156	-0.07586			11.79	-0.01989
													-68.0054	1.24883	0.09631		24.4826	0.07354	0.08159	-0.07805			11.8	-0.01989
													-67.9674	1.25075	0.09825		24.5088	0.08099	0.08162	-0.07063			11.81	-0.0199
													-67.9293	1.25463	0.10046		24.5351	0.07955	0.08164	-0.0721			11.82	-0.0199
													-67.8913	1.26035	0.10286		24.5614	0.08219	0.08167	-0.06948			11.83	-0.0199
													-67.8533	1.26737	0.10539		24.5876	0.0769	0.08169	-0.07479			11.84	-0.0199
													-67.8152	1.27482	0.108		24.6139	0.08027	0.08172	-0.07145			11.85	-0.0199
													-67.7772	1.28171	0.11064		24.6401	0.08892	0.08174	-0.06282			11.86	-0.0199
													-67.7391	1.28718	0.11328		24.6664	0.08315	0.08177	-0.06861			11.87	-0.0199
													-67.7011	1.29071	0.11581		24.6927	0.08796	0.08179	-0.06383			11.88	-0.0199
													-67.6631	1.29217	0.11811		24.7189	0.08267	0.08181	-0.06914			11.89	-0.0199
													-67.625	1.29178	0.12005		24.7452	0.08123	0.08184	-0.07061			11.9	-0.0199
													-67.587	1.28991	0.12152		24.7714	0.08964	0.08186	-0.06222			11.91	-0.0199
													-67.549	1.28701	0.12249		24.7977	0.08508	0.08189	-0.06681			11.92	-0.0199
													-67.5109	1.2834	0.12302		24.824	0.08676	0.08191	-0.06516			11.93	-0.0199
													-67.4729	1.27936	0.1232		24.8502	0.07354	0.08194	-0.0784			11.94	-0.0199
													-67.4348	1.27507	0.12312		24.8765	0.08916	0.08197	-0.06281			11.95	-0.0199
													-67.3968	1.27073	0.12281		24.9027	0.07979	0.08201	-0.07222			11.96	-0.0199
													-67.3588	1.2666	0.12221		24.929	0.08652	0.08205	-0.06553			11.97	-0.0199
													-67.3207	1.26299	0.12125		24.9553	0.08964	0.08209	-0.06244			11.98	-0.0199
													-67.2827	1.26021	0.11987		24.9815	0.08484	0.08213	-0.0673			11.99	-0.0199
													-67.2446	1.25846	0.11813		25.0078	0.08315	0.08218	-0.06903			12	-0.0199
													-67.2066	1.25768	0.11618		25.0341	0.08748	0.08224	-0.06476			12.01	-0.0199
													-67.1686	1.25752	0.11423		25.0603	0.08844	0.0823	-0.06386			12.02	-0.0199
													-67.1305	1.25728	0.11249		25.0866	0.08724	0.08237	-0.06513			12.03	-0.0199
													-67.0925	1.2561	0.11111		25.1128	0.08508	0.08245	-0.06738			12.04	-0.0199
													-67.0545	1.25323	0.11012		25.1391	0.08147	0.08254	-0.07107			12.05	-0.0199
													-67.0164	1.24823	0.10946		25.1654	0.08243	0.08264	-0.0702			12.06	-0.0199
													-66.9784	1.24121	0.10904		25.1916	0.0858	0.08274	-0.06695			12.07	-0.0199
													-66.9403	1.23279	0.1088		25.2179	0.08604	0.08286	-0.06683			12.08	-0.0199
													-66.9023	1.22394	0.10871		25.2441	0.08964	0.083	-0.06336			12.09	-0.0199
													-66.8643	1.21568	0.10875		25.2704	0.08171	0.08315	-0.07143			12.1	-0.0199
													-66.8262	1.20878	0.10888		25.2966	0.08435	0.08331	-0.06895			12.11	-0.0199
													-66.7882	1.20363	0.10902		25.3229	0.08508	0.08349	-0.06841			12.12	-0.0199
													-66.7501	1.20028	0.10902		25.3492	0.09901	0.08369	-0.05467			12.13	-0.0199
													-66.7121	1.19863	0.1087		25.3754	0.08411	0.0839	-0.06979			12.14	-0.0199
													-66.6741	1.19859	0.10795		25.4017	0.08796	0.08414	-0.06618			12.15	-0.0199
													-66.636	1.20024	0.10675		25.4279	0.08748	0.0844	-0.06692			12.16	-0.0199
													-66.598	1.20378	0.10518		25.4542	0.09036	0.08468	-0.06431			12.17	-0.0199
													-66.56	1.20939	0.10342		25.4805	0.0894	0.08498	-0.06558			12.18	-0.0199
													-66.5219	1.21705	0.1017		25.5067	0.09012	0.08531	-0.06519			12.19	-0.0199
													-66.4839	1.22652	0.10021		25.533	0.08195	0.08567	-0.07372			12.2	-0.0199
													-66.4458	1.23725	0.09909		25.5593	0.08676	0.08606	-0.0693			12.21	-0.0199
													-66.4078	1.2486	0.09839		25.5855	0.09205	0.08647	-0.06442			12.22	-0.0199
													-66.3698	1.25989	0.09808		25.6118	0.08628	0.08691	-0.07064			12.23	-0.0199
													-66.3317	1.27058	0.09809		25.638	0.08099	0.08739	-0.0764			12.24	-0.0199
													-66.2937	1.28027	0.0983		25.6643	0.08988	0.0879	-0.06802			12.25	-0.0199
													-66.2557	1.28872	0.09863		25.6906	0.08916	0.08844	-0.06928			12.26	-0.0199
													-66.2176	1.29585	0.099		25.7168	0.10046	0.08902	-0.05856			12.27	-0.0199
													-66.1796	1.30165	0.09939		25.7431	0.09373	0.08963	-0.0659			12.28	-0.0199
													-66.1415	1.3062	0.09979		25.7693	0.09036	0.09027	-0.06991			12.29	-0.0199
													-66.1035	1.30958	0.10019		25.7956	0.0894	0.09096	-0.07155			12.3	-0.0199
													-66.0655	1.31176	0.10059		25.8219	0.09277	0.09167	-0.06891			12.31	-0.0199
													-66.0274	1.31259	0.10094		25.8481	0.10166	0.09243	-0.06077			12.32	-0.0199
													-65.9894	1.31176	0.1012		25.8744	0.08748	0.09322	-0.07574			12.33	-0.0199
													-65.9513	1.30893	0.10133		25.9006	0.09349	0.09405	-0.07056			12.34	-0.0199
													-65.9133	1.3039	0.10131		25.9269	0.08964	0.09491	-0.07527			12.35	-0.0199
													-65.8753	1.29683	0.10122		25.9532	0.09325	0.09581	-0.07256			12.36	-0.0199
													-65.8372	1.28826	0.10115		25.9794	0.09132	0.09674	-0.07541			12.37	-0.0199
													-65.7992	1.27906	0.10126		26.0057	0.09301	0.0977	-0.0747			12.38	-0.01989
													-65.7612	1.27022	0.10166		26.0319	0.10622	0.0987	-0.06248			12.39	-0.01989
													-65.7231	1.26249	0.10239		26.0582	0.09349	0.09973	-0.07624			12.4	-0.01989
													-65.6851	1.25621	0.1034		26.0845	0.10286	0.10079	-0.06793			12.41	-0.01989
													-65.647	1.25117	0.10455		26.1107	0.0894	0.10187	-0.08247			12.42	-0.01989
													-65.609	1.24681	0.10565		26.137	0.1055	0.10299	-0.06748			12.43	-0.01989
													-65.571	1.24238	0.10651		26.1633	0.11079	0.10412	-0.06333			12.44	-0.01989
													-65.5329	1.23729	0.107		26.1895	0.10118	0.10528	-0.0741			12.45	-0.01989
													-65.4949	1.23132	0.10706		26.2158	0.09445	0.10646	-0.08201			12.46	-0.01989
													-65.4569	1.22463	0.10671		26.242	0.10743	0.10765	-0.07023			12.47	-0.01989
													-65.4188	1.21774	0.10604		26.2683	0.10983	0.10886	-0.06904			12.48	-0.01989
													-65.3808	1.21136	0.10523		26.2946	0.10406	0.11009	-0.07603			12.49	-0.01989
													-65.3427	1.20623	0.10443		26.3208	0.11079	0.11133	-0.07054			12.5	-0.01989
													-65.3047	1.20293	0.10382		26.3471	0.10598	0.11257	-0.07659			12.51	-0.01989
													-65.2667	1.20182	0.10353		26.3733	0.11199	0.11383	-0.07184			12.52	-0.01989
													-65.2286	1.20295	0.10357		26.3996	0.10671	0.11509	-0.07838			12.53	-0.01988
													-65.1906	1.20613	0.10391		26.4259	0.1007	0.11636	-0.08566			12.54	-0.01988
													-65.1525	1.21094	0.10439		26.4521	0.10262	0.11763	-0.08501			12.55	-0.01988
													-65.1145	1.21686	0.1048		26.4784	0.11247	0.11891	-0.07643			12.56	-0.01988
													-65.0765	1.2234	0.10496		26.5046	0.13338	0.12019	-0.0568			12.57	-0.01988
													-65.0384	1.23015	0.1047		26.5309	0.12088	0.12147	-0.07059			12.58	-0.01988
													-65.0004	1.23685	0.10395		26.5572	0.12833	0.12276	-0.06443			12.59	-0.01988
													-64.9624	1.24336	0.10273		26.5834	0.12857	0.12406	-0.06549			12.6	-0.01988
													-64.9243	1.24955	0.10111		26.6097	0.13242	0.12538	-0.06295			12.61	-0.01988
													-64.8863	1.2552	0.09921		26.6359	0.13146	0.1267	-0.06524			12.62	-0.01987
													-64.8482	1.26002	0.09715		26.6622	0.13723	0.12804	-0.06081			12.63	-0.01987
													-64.8102	1.26357	0.09505		26.6885	0.12473	0.1294	-0.07467			12.64	-0.01987
													-64.7722	1.26542	0.09301		26.7147	0.12689	0.13079	-0.0739			12.65	-0.01987
													-64.7341	1.26523	0.09116		26.741	0.13386	0.13222	-0.06836			12.66	-0.01987
													-64.6961	1.26289	0.08961		26.7672	0.13795	0.13369	-0.06574			12.67	-0.01987
													-64.6581	1.25856	0.08846		26.7935	0.12281	0.1352	-0.08239			12.68	-0.01986
													-64.62	1.25267	0.0878		26.8198	0.12665	0.13677	-0.08012			12.69	-0.01986
													-64.582	1.24586	0.08766		26.846	0.13482	0.13841	-0.07358			12.7	-0.01986
													-64.5439	1.23889	0.08802		26.8723	0.1466	0.14012	-0.06352			12.71	-0.01986
													-64.5059	1.23246	0.08882		26.8986	0.14468	0.14191	-0.06723			12.72	-0.01986
													-64.4679	1.22711	0.08994		26.9248	0.14636	0.1438	-0.06744			12.73	-0.01985
													-64.4298	1.22319	0.09126		26.9511	0.1454	0.14579	-0.07039			12.74	-0.01985
													-64.3918	1.22077	0.09261		26.9773	0.15044	0.1479	-0.06745			12.75	-0.01985
													-64.3537	1.21975	0.09384		27.0036	0.15141	0.15013	-0.06873			12.76	-0.01984
													-64.3157	1.21988	0.09477		27.0298	0.16342	0.1525	-0.05908			12.77	-0.01984
													-64.2777	1.22086	0.09525		27.0561	0.16102	0.15501	-0.06399			12.78	-0.01984
													-64.2396	1.22239	0.0952		27.0824	0.16174	0.15767	-0.06593			12.79	-0.01983
													-64.2016	1.22417	0.09463		27.1086	0.17111	0.16049	-0.05938			12.8	-0.01983
													-64.1636	1.22591	0.09364		27.1349	0.16583	0.16348	-0.06766			12.81	-0.01982
													-64.1255	1.22738	0.09245		27.1611	0.16342	0.16664	-0.07322			12.82	-0.01982
													-64.0875	1.2284	0.09131		27.1874	0.16751	0.16997	-0.07246			12.83	-0.01981
													-64.0494	1.22896	0.09044		27.2137	0.17856	0.17348	-0.06492			12.84	-0.01981
													-64.0114	1.22924	0.08998		27.2399	0.18553	0.17716	-0.06163			12.85	-0.0198
													-63.9734	1.22958	0.08994		27.2662	0.17448	0.18102	-0.07654			12.86	-0.01979
													-63.9353	1.2304	0.09023		27.2924	0.18745	0.18504	-0.06758			12.87	-0.01978
													-63.8973	1.232	0.09074		27.3187	0.1889	0.18922	-0.07032			12.88	-0.01978
													-63.8592	1.23445	0.09132		27.345	0.18818	0.19355	-0.07538			12.89	-0.01977
													-63.8212	1.2375	0.09192		27.3712	0.19418	0.19802	-0.07384			12.9	-0.01976
													-63.7832	1.24066	0.09252		27.3975	0.20764	0.20261	-0.06496			12.91	-0.01974
													-63.7451	1.24335	0.09315		27.4238	0.19659	0.2073	-0.08071			12.92	-0.01973
													-63.7071	1.24517	0.09383		27.45	0.20884	0.21207	-0.07322			12.93	-0.01971
													-63.6691	1.24599	0.09454		27.4763	0.2086	0.21689	-0.07829			12.94	-0.0197
													-63.631	1.24598	0.09519		27.5025	0.22639	0.22175	-0.06536			12.95	-0.01968
													-63.593	1.24552	0.0957		27.5288	0.23913	0.2266	-0.05748			12.96	-0.01965
													-63.5549	1.24507	0.09599		27.5551	0.22302	0.23142	-0.0784			12.97	-0.01963
													-63.5169	1.24494	0.09605		27.5813	0.23624	0.23618	-0.06993			12.98	-0.0196
													-63.4789	1.24532	0.09597		27.6076	0.23985	0.24082	-0.07098			12.99	-0.01956
													-63.4408	1.24623	0.09584		27.6338	0.23913	0.24532	-0.0762			13	-0.01952
													-63.4028	1.24757	0.09576		27.6601	0.24153	0.24964	-0.07811			13.01	-0.01947
													-63.3648	1.24919	0.09578		27.6864	0.24706	0.25373	-0.07667			13.02	-0.01942
													-63.3267	1.25088	0.09587		27.7126	0.26508	0.25755	-0.06247			13.03	-0.01934
													-63.2887	1.25237	0.09594		27.7389	0.26172	0.26105	-0.06934			13.04	-0.01926
													-63.2506	1.25332	0.09588		27.7651	0.27229	0.2642	-0.06191			13.05	-0.01915
													-63.2126	1.25341	0.09562		27.7914	0.25979	0.26696	-0.07716			13.06	-0.019
													-63.1746	1.25239	0.09512		27.8177	0.2771	0.26928	-0.06218			13.07	-0.0188
													-63.1365	1.25023	0.09445		27.8439	0.2634	0.27113	-0.07773			13.08	-0.01847
													-63.0985	1.24712	0.09371		27.8702	0.27926	0.27248	-0.06322			13.09	-0.01784
													-63.0604	1.24347	0.09305		27.8965	0.27373	0.27331	-0.06958			13.1	-0.01649
													-63.0224	1.23976	0.0926		27.9227	0.26748	0.27359	-0.07611			13.11	-0.01366
													-62.9844	1.23646	0.09249		27.949	0.2807	0.27332	-0.06262			13.12	-0.00834
													-62.9463	1.23394	0.09277		27.9752	0.2807	0.27248	-0.06178			13.13	0.000293851
													-62.9083	1.23249	0.09348		28.0015	0.28407	0.27108	-0.05702			13.14	0.01192
													-62.8703	1.23231	0.09457		28.0278	0.26869	0.26914	-0.07045			13.15	0.02429
													-62.8322	1.23356	0.09595		28.054	0.26772	0.26665	-0.06893			13.16	0.03314
													-62.7942	1.23634	0.09749		28.0803	0.26628	0.26365	-0.06737			13.17	0.03398
													-62.7561	1.24055	0.09908		28.1065	0.25835	0.26017	-0.07182			13.18	0.02633
													-62.7181	1.24582	0.10063		28.1328	0.24634	0.25624	-0.0799			13.19	0.01424
													-62.6801	1.25145	0.10211		28.1591	0.25451	0.25189	-0.06739			13.2	0.00225
													-62.642	1.25656	0.10354		28.1853	0.24417	0.24718	-0.07301			13.21	-0.007
													-62.604	1.26023	0.10496		28.2116	0.24369	0.24214	-0.06845			13.22	-0.01289
													-62.566	1.26185	0.10637		28.2378	0.25451	0.23681	-0.05231			13.23	-0.01609
													-62.5279	1.26128	0.10774		28.2641	0.21461	0.23125	-0.08664			13.24	-0.01764
													-62.4899	1.25891	0.10895		28.2904	0.22783	0.2255	-0.06767			13.25	-0.01837
													-62.4518	1.25557	0.10987		28.3166	0.21702	0.2196	-0.07258			13.26	-0.01873
													-62.4138	1.25225	0.11035		28.3429	0.22254	0.21359	-0.06105			13.27	-0.01895
													-62.3758	1.2499	0.11034		28.3691	0.20043	0.20752	-0.07709			13.28	-0.0191
													-62.3377	1.24916	0.10986		28.3954	0.19322	0.20143	-0.07821			13.29	-0.01921
													-62.2997	1.25033	0.10901		28.4217	0.18649	0.19536	-0.07886			13.3	-0.0193
													-62.2616	1.25338	0.10793		28.4479	0.18265	0.18933	-0.07668			13.31	-0.01937
													-62.2236	1.25807	0.10674		28.4742	0.18145	0.18339	-0.07194			13.32	-0.01942
													-62.1856	1.26395	0.10555		28.5004	0.18169	0.17755	-0.06587			13.33	-0.01947
													-62.1475	1.27048	0.10436		28.5267	0.17376	0.17186	-0.0681			13.34	-0.01951
													-62.1095	1.27696	0.10316		28.553	0.17328	0.16633	-0.06305			13.35	-0.01954
													-62.0715	1.2826	0.10193		28.5792	0.15814	0.16098	-0.07284			13.36	-0.01957
													-62.0334	1.28655	0.10062		28.6055	0.15357	0.15583	-0.07226			13.37	-0.01959
													-61.9954	1.28814	0.09924		28.6317	0.14299	0.1509	-0.0779			13.38	-0.01961
													-61.9573	1.28698	0.09776		28.658	0.15381	0.14619	-0.06238			13.39	-0.01962
													-61.9193	1.28317	0.0962		28.6843	0.14564	0.14173	-0.06609			13.4	-0.01963
													-61.8813	1.27732	0.09454		28.7105	0.14155	0.1375	-0.06595			13.41	-0.01964
													-61.8432	1.2704	0.09278		28.7368	0.12882	0.13353	-0.07471			13.42	-0.01965
													-61.8052	1.26354	0.09095		28.763	0.13458	0.12979	-0.06521			13.43	-0.01965
													-61.7672	1.25773	0.08912		28.7893	0.12785	0.12631	-0.06846			13.44	-0.01965
													-61.7291	1.25359	0.08741		28.8156	0.13194	0.12307	-0.06113			13.45	-0.01965
													-61.6911	1.25133	0.08601		28.8418	0.10791	0.12006	-0.08215			13.46	-0.01965
													-61.653	1.25081	0.08508		28.8681	0.10743	0.11728	-0.07985			13.47	-0.01964
													-61.615	1.25166	0.08474		28.8943	0.118	0.11471	-0.06671			13.48	-0.01964
													-61.577	1.25348	0.08505		28.9206	0.11464	0.11236	-0.06772			13.49	-0.01963
													-61.5389	1.25596	0.08594		28.9469	0.11416	0.11019	-0.06604			13.5	-0.01961
													-61.5009	1.25891	0.08724		28.9731	0.10743	0.10821	-0.07079			13.51	-0.0196
													-61.4628	1.26216	0.08875		28.9994	0.10719	0.1064	-0.06921			13.52	-0.01958
													-61.4248	1.26555	0.09022		29.0256	0.10839	0.10473	-0.06634			13.53	-0.01955
													-61.3868	1.2689	0.09148		29.0519	0.09709	0.1032	-0.07611			13.54	-0.01952
													-61.3487	1.272	0.09243		29.0782	0.10863	0.10179	-0.06317			13.55	-0.01948
													-61.3107	1.27476	0.09308		29.1044	0.10334	0.10049	-0.06715			13.56	-0.01944
													-61.2727	1.27723	0.09355		29.1307	0.10406	0.09929	-0.06523			13.57	-0.01938
													-61.2346	1.27966	0.09398		29.1569	0.09349	0.09816	-0.07467			13.58	-0.01931
													-61.1966	1.2824	0.09454		29.1832	0.10022	0.0971	-0.06689			13.59	-0.01921
													-61.1585	1.28582	0.09532		29.2095	0.10094	0.0961	-0.06516			13.6	-0.01908
													-61.1205	1.29011	0.09635		29.2357	0.09445	0.09514	-0.07069			13.61	-0.0189
													-61.0825	1.29519	0.09758		29.262	0.09565	0.09422	-0.06857			13.62	-0.01857
													-61.0444	1.30066	0.09889		29.2883	0.09613	0.09333	-0.0672			13.63	-0.01791
													-61.0064	1.30587	0.10017		29.3145	0.09205	0.09246	-0.07041			13.64	-0.01649
													-60.9684	1.31004	0.10133		29.3408	0.09469	0.09161	-0.06692			13.65	-0.01359
													-60.9303	1.31248	0.10233		29.367	0.08556	0.09077	-0.07522			13.66	-0.00838
													-60.8923	1.31277	0.10315		29.3933	0.09421	0.08995	-0.06574			13.67	-0.000403961
													-60.8542	1.31085	0.10382		29.4196	0.08628	0.08913	-0.07285			13.68	0.00959
													-60.8162	1.30708	0.10441		29.4458	0.09373	0.08833	-0.0646			13.69	0.01918
													-60.7782	1.30215	0.10496		29.4721	0.0846	0.08753	-0.07294			13.7	0.02453
													-60.7401	1.29691	0.10553		29.4983	0.08604	0.08675	-0.07071			13.71	0.02269
													-60.7021	1.29217	0.10615		29.5246	0.08868	0.08597	-0.06729			13.72	0.01475
													-60.664	1.2885	0.10688		29.5509	0.07354	0.08521	-0.08167			13.73	0.00454
													-60.626	1.28609	0.10774		29.5771	0.08171	0.08446	-0.07275			13.74	-0.00466
													-60.588	1.28481	0.10877		29.6034	0.08363	0.08373	-0.0701			13.75	-0.01128
													-60.5499	1.28424	0.10996		29.6297	0.08363	0.08302	-0.06938			13.76	-0.01527
													-60.5119	1.28386	0.11127		29.6559	0.08147	0.08233	-0.07086			13.77	-0.01734
													-60.4739	1.28316	0.11261		29.6822	0.08267	0.08166	-0.06898			13.78	-0.01832
													-60.4358	1.28176	0.11384		29.7084	0.07666	0.08101	-0.07435			13.79	-0.01878
													-60.3978	1.27947	0.11473		29.7347	0.08123	0.08039	-0.06916			13.8	-0.01903
													-60.3597	1.27623	0.11504		29.761	0.07979	0.0798	-0.07001			13.81	-0.01918
													-60.3217	1.27213	0.11454		29.7872	0.08219	0.07924	-0.06704			13.82	-0.0193
													-60.2837	1.26736	0.11308		29.8135	0.08435	0.0787	-0.06435			13.83	-0.01938
													-60.2456	1.26219	0.11064		29.8397	0.08387	0.0782	-0.06432			13.84	-0.01945
													-60.2076	1.25696	0.10739		29.866	0.0745	0.07772	-0.07322			13.85	-0.01951
													-60.1695	1.25196	0.10364		29.8923	0.07258	0.07728	-0.0747			13.86	-0.01956
													-60.1315	1.24742	0.09984		29.9185	0.07258	0.07687	-0.07429			13.87	-0.01959
													-60.0935	1.24341	0.09644		29.9448	0.07474	0.07649	-0.07174			13.88	-0.01963
													-60.0554	1.23989	0.09377		29.971	0.0733	0.07613	-0.07283			13.89	-0.01966
													-60.0174	1.2367	0.09202		29.9973	0.07811	0.0758	-0.0677			13.9	-0.01968
													-59.9794	1.23372	0.09114		30.0236	0.07618	0.0755	-0.06932			13.91	-0.0197
													-59.9413	1.23096	0.09097		30.0498	0.0709	0.07523	-0.07433			13.92	-0.01972
													-59.9033	1.22861	0.09124		30.0761	0.0721	0.07497	-0.07287			13.93	-0.01973
													-59.8652	1.22705	0.09173		30.1023	0.08003	0.07473	-0.0647			13.94	-0.01975
													-59.8272	1.22677	0.09233		30.1286	0.07714	0.0745	-0.06736			13.95	-0.01976
													-59.7892	1.22825	0.09302		30.1549	0.07306	0.07428	-0.07122			13.96	-0.01977
													-59.7511	1.23184	0.09385		30.1811	0.07138	0.07407	-0.07269			13.97	-0.01978
													-59.7131	1.23766	0.09486		30.2074	0.07306	0.07386	-0.0708			13.98	-0.01979
													-59.6751	1.24556	0.09607		30.2336	0.07426	0.07365	-0.06939			13.99	-0.0198
													-59.637	1.25505	0.09742		30.2599	0.07378	0.07344	-0.06966			14	-0.01981
													-59.599	1.26541	0.09882		30.2862	0.07066	0.07322	-0.07256			14.01	-0.01981
													-59.5609	1.27571	0.10019		30.3124	0.07258	0.07299	-0.07041			14.02	-0.01982
													-59.5229	1.285	0.10147		30.3387	0.0733	0.07276	-0.06946			14.03	-0.01982
													-59.4849	1.29249	0.10262		30.3649	0.0709	0.07252	-0.07162			14.04	-0.01983
													-59.4468	1.29772	0.10361		30.3912	0.07114	0.07227	-0.07114			14.05	-0.01983
													-59.4088	1.30067	0.10434		30.4175	0.06921	0.07203	-0.07281			14.06	-0.01984
													-59.3707	1.30169	0.10465		30.4437	0.0721	0.07178	-0.06968			14.07	-0.01984
													-59.3327	1.30137	0.10435		30.47	0.06921	0.07153	-0.07232			14.08	-0.01984
													-59.2947	1.30034	0.10326		30.4962	0.06248	0.07129	-0.07881			14.09	-0.01985
													-59.2566	1.29899	0.1013		30.5225	0.06969	0.07106	-0.07136			14.1	-0.01985
													-59.2186	1.29747	0.09855		30.5488	0.0745	0.07083	-0.06633			14.11	-0.01985
													-59.1806	1.2957	0.09526		30.575	0.07378	0.07061	-0.06683			14.12	-0.01986
													-59.1425	1.29349	0.09177		30.6013	0.07162	0.0704	-0.06878			14.13	-0.01986
													-59.1045	1.29076	0.08849		30.6275	0.07258	0.0702	-0.06763			14.14	-0.01986
													-59.0664	1.28756	0.08574		30.6538	0.06465	0.07002	-0.07537			14.15	-0.01986
													-59.0284	1.28407	0.08372		30.6801	0.06489	0.06984	-0.07495			14.16	-0.01986
													-58.9904	1.28046	0.08248		30.7063	0.06729	0.06968	-0.07239			14.17	-0.01987
													-58.9523	1.27683	0.08197		30.7326	0.06897	0.06952	-0.07055			14.18	-0.01987
													-58.9143	1.27313	0.082		30.7588	0.06561	0.06938	-0.07377			14.19	-0.01987
													-58.8763	1.26927	0.08241		30.7851	0.06633	0.06924	-0.07291			14.2	-0.01987
													-58.8382	1.26523	0.08299		30.8114	0.06921	0.06911	-0.06989			14.21	-0.01987
													-58.8002	1.26114	0.08362		30.8376	0.06609	0.06898	-0.07289			14.22	-0.01987
													-58.7621	1.2573	0.08419		30.8639	0.06825	0.06886	-0.07061			14.23	-0.01988
													-58.7241	1.25405	0.08466		30.8901	0.06609	0.06874	-0.07265			14.24	-0.01988
													-58.6861	1.25161	0.08501		30.9164	0.06777	0.06863	-0.07086			14.25	-0.01988
													-58.648	1.24996	0.08528		30.9427	0.07594	0.06852	-0.06258			14.26	-0.01988
													-58.61	1.24882	0.08551		30.9689	0.06465	0.06841	-0.07376			14.27	-0.01988
													-58.5719	1.24777	0.08579		30.9952	0.07666	0.0683	-0.06164			14.28	-0.01988
													-58.5339	1.24638	0.08619		31.0215	0.06369	0.06819	-0.07451			14.29	-0.01988
													-58.4959	1.24447	0.0868		31.0477	0.06873	0.06809	-0.06935			14.3	-0.01988
													-58.4578	1.24213	0.08771		31.074	0.06705	0.06798	-0.07093			14.31	-0.01988
													-58.4198	1.23975	0.08897		31.1002	0.0709	0.06787	-0.06698			14.32	-0.01988
													-58.3818	1.23787	0.0906		31.1265	0.06561	0.06777	-0.07216			14.33	-0.01988
													-58.3437	1.23698	0.09259		31.1528	0.06224	0.06766	-0.07542			14.34	-0.01988
													-58.3057	1.2374	0.09485		31.179	0.06248	0.06755	-0.07507			14.35	-0.01988
													-58.2676	1.23919	0.09728		31.2053	0.06753	0.06745	-0.06992			14.36	-0.01988
													-58.2296	1.24211	0.09978		31.2315	0.06994	0.06734	-0.06741			14.37	-0.01989
													-58.1916	1.24571	0.10223		31.2578	0.06705	0.06723	-0.07018			14.38	-0.01989
													-58.1535	1.24946	0.10458		31.2841	0.0709	0.06713	-0.06623			14.39	-0.01989
													-58.1155	1.25289	0.10679		31.3103	0.062	0.06702	-0.07502			14.4	-0.01989
													-58.0775	1.25567	0.10886		31.3366	0.06633	0.06692	-0.07059			14.41	-0.01989
													-58.0394	1.25773	0.1108		31.3628	0.06849	0.06682	-0.06832			14.42	-0.01989
													-58.0014	1.25923	0.11259		31.3891	0.06585	0.06671	-0.07086			14.43	-0.01989
													-57.9633	1.26052	0.11419		31.4154	0.06513	0.06661	-0.07148			14.44	-0.01989
													-57.9253	1.26198	0.11552		31.4416	0.06585	0.06652	-0.07067			14.45	-0.01989
													-57.8873	1.26397	0.11649		31.4679	0.06657	0.06642	-0.06985			14.46	-0.01989
													-57.8492	1.26668	0.11705		31.4942	0.07186	0.06633	-0.06447			14.47	-0.01988
													-57.8112	1.27014	0.11716		31.5204	0.06393	0.06623	-0.07231			14.48	-0.01988
													-57.7731	1.27429	0.11686		31.5467	0.062	0.06615	-0.07414			14.49	-0.01988
													-57.7351	1.27901	0.11624		31.5729	0.07066	0.06606	-0.0654			14.5	-0.01988
													-57.6971	1.2843	0.11537		31.5992	0.07066	0.06597	-0.06532			14.51	-0.01988
													-57.659	1.2902	0.11435		31.6255	0.0709	0.06589	-0.065			14.52	-0.01988
													-57.621	1.2968	0.11324		31.6517	0.06224	0.06581	-0.07357			14.53	-0.01988
													-57.583	1.30414	0.11206		31.678	0.05768	0.06574	-0.07806			14.54	-0.01988
													-57.5449	1.31201	0.11083		31.7042	0.07042	0.06566	-0.06525			14.55	-0.01988
													-57.5069	1.31996	0.10953		31.7305	0.06104	0.06559	-0.07455			14.56	-0.01987
													-57.4688	1.32723	0.10817		31.7568	0.07186	0.06552	-0.06366			14.57	-0.01987
													-57.4308	1.33286	0.10677		31.783	0.06681	0.06545	-0.06864			14.58	-0.01987
													-57.3928	1.33595	0.10536		31.8093	0.06657	0.06538	-0.06881			14.59	-0.01987
													-57.3547	1.3358	0.10396		31.8355	0.06224	0.06532	-0.07307			14.6	-0.01986
													-57.3167	1.33224	0.10261		31.8618	0.06705	0.06525	-0.0682			14.61	-0.01986
													-57.2787	1.32567	0.10134		31.888	0.07282	0.06519	-0.06237			14.62	-0.01985
													-57.2406	1.31711	0.10021		31.9143	0.05864	0.06513	-0.07649			14.63	-0.01985
													-57.2026	1.30797	0.09927		31.9406	0.06465	0.06507	-0.07042			14.64	-0.01984
													-57.1645	1.29976	0.09859		31.9668	0.05816	0.06501	-0.07685			14.65	-0.01983
													-57.1265	1.29369	0.09822		31.9931	0.06921	0.06495	-0.06574			14.66	-0.01982
													-57.0885	1.29039	0.09818		32.0194	0.06681	0.06489	-0.06808			14.67	-0.01981
													-57.0504	1.28973	0.09846		32.0456	0.06513	0.06483	-0.0697			14.68	-0.0198
													-57.0124	1.29089	0.09897		32.0719	0.06849	0.06477	-0.06628			14.69	-0.01978
													-56.9743	1.29263	0.09961		32.0981	0.06945	0.06471	-0.06526			14.7	-0.01976
													-56.9363	1.29367	0.10027		32.1244	0.06417	0.06465	-0.07049			14.71	-0.01972
													-56.8983	1.29306	0.1009		32.1507	0.06273	0.06459	-0.07187			14.72	-0.01966
													-56.8602	1.29045	0.10148		32.1769	0.05984	0.06453	-0.07469			14.73	-0.01955
													-56.8222	1.28613	0.10206		32.2032	0.07186	0.06447	-0.06261			14.74	-0.0193
													-56.7842	1.28086	0.1027		32.2294	0.06729	0.0644	-0.06711			14.75	-0.0188
													-56.7461	1.27562	0.10342		32.2557	0.06393	0.06434	-0.07041			14.76	-0.01785
													-56.7081	1.2713	0.10418		32.282	0.06897	0.06427	-0.06529			14.77	-0.01634
													-56.67	1.26844	0.10486		32.3082	0.06345	0.0642	-0.07075			14.78	-0.01435
													-56.632	1.26717	0.10532		32.3345	0.06176	0.06412	-0.07236			14.79	-0.01228
													-56.594	1.26721	0.10542		32.3607	0.06008	0.06405	-0.07397			14.8	-0.01089
													-56.5559	1.26804	0.10509		32.387	0.07354	0.06398	-0.06044			14.81	-0.0109
													-56.5179	1.26899	0.10433		32.4133	0.06537	0.0639	-0.06853			14.82	-0.0123
													-56.4798	1.26945	0.10317		32.4395	0.07306	0.06382	-0.06076			14.83	-0.01437
													-56.4418	1.26888	0.10167		32.4658	0.06417	0.06374	-0.06957			14.84	-0.01636
													-56.4038	1.26692	0.09984		32.492	0.06705	0.06365	-0.0666			14.85	-0.01786
													-56.3657	1.26337	0.09768		32.5183	0.06369	0.06356	-0.06988			14.86	-0.0188
													-56.3277	1.25826	0.09515		32.5446	0.06104	0.06347	-0.07243			14.87	-0.01931
													-56.2897	1.25181	0.09222		32.5708	0.06873	0.06338	-0.06465			14.88	-0.01955
													-56.2516	1.24451	0.08895		32.5971	0.06489	0.06329	-0.0684			14.89	-0.01967
													-56.2136	1.23706	0.08545		32.6234	0.06393	0.06319	-0.06926			14.9	-0.01972
													-56.1755	1.23031	0.08189		32.6496	0.06729	0.06309	-0.0658			14.91	-0.01976
													-56.1375	1.22508	0.07848		32.6759	0.06489	0.06299	-0.0681			14.92	-0.01978
													-56.0995	1.22211	0.07538		32.7021	0.06489	0.06288	-0.068			14.93	-0.0198
													-56.0614	1.22184	0.07272		32.7284	0.07114	0.06278	-0.06164			14.94	-0.01982
													-56.0234	1.22441	0.07061		32.7546	0.0608	0.06267	-0.07186			14.95	-0.01983
													-55.9854	1.22968	0.0691		32.7809	0.06248	0.06255	-0.07007			14.96	-0.01984
													-55.9473	1.23725	0.06827		32.8072	0.06248	0.06244	-0.06996			14.97	-0.01985
													-55.9093	1.2466	0.06817		32.8334	0.05912	0.06232	-0.0732			14.98	-0.01986
													-55.8712	1.25716	0.06879		32.8597	0.06921	0.0622	-0.06299			14.99	-0.01986
													-55.8332	1.2684	0.07006		32.886	0.06609	0.06208	-0.06599			15	-0.01987
													-55.7952	1.27981	0.07182		32.9122	0.06753	0.06196	-0.06443			15.01	-0.01987
													-55.7571	1.29095	0.07382		32.9385	0.06513	0.06183	-0.06671			15.02	-0.01988
													-55.7191	1.3014	0.07575		32.9647	0.07282	0.06171	-0.05889			15.03	-0.01988
													-55.681	1.31078	0.07734		32.991	0.07042	0.06158	-0.06116			15.04	-0.01988
													-55.643	1.31879	0.07841		33.0173	0.05359	0.06145	-0.07785			15.05	-0.01988
													-55.605	1.3252	0.07886		33.0435	0.06128	0.06131	-0.07003			15.06	-0.01989
													-55.5669	1.32993	0.07875		33.0698	0.07162	0.06118	-0.05956			15.07	-0.01989
													-55.5289	1.33302	0.07819		33.096	0.05888	0.06104	-0.07216			15.08	-0.01989
													-55.4909	1.33471	0.07736		33.1223	0.0572	0.06091	-0.07371			15.09	-0.01989
													-55.4528	1.33536	0.07642		33.1486	0.05888	0.06077	-0.07189			15.1	-0.01989
													-55.4148	1.33535	0.07548		33.1748	0.05528	0.06063	-0.07535			15.11	-0.0199
													-55.3767	1.33506	0.07459		33.2011	0.05648	0.06049	-0.07401			15.12	-0.0199
													-55.3387	1.33466	0.0738		33.2273	0.05696	0.06035	-0.07339			15.13	-0.0199
													-55.3007	1.33417	0.07312		33.2536	0.05479	0.0602	-0.07541			15.14	-0.0199
													-55.2626	1.33338	0.07259		33.2799	0.06176	0.06006	-0.0683			15.15	-0.0199
													-55.2246	1.33201	0.07226		33.3061	0.05311	0.05992	-0.07681			15.16	-0.0199
													-55.1866	1.32983	0.0722		33.3324	0.05624	0.05977	-0.07354			15.17	-0.0199
													-55.1485	1.32677	0.07245		33.3586	0.06321	0.05963	-0.06643			15.18	-0.0199
													-55.1105	1.32299	0.07303		33.3849	0.05768	0.05949	-0.07181			15.19	-0.0199
													-55.0724	1.31877	0.0739		33.4112	0.05984	0.05935	-0.0695			15.2	-0.0199
													-55.0344	1.31451	0.07497		33.4374	0.05888	0.0592	-0.07032			15.21	-0.0199
													-54.9964	1.31053	0.07614		33.4637	0.05503	0.05906	-0.07403			15.22	-0.01991
													-54.9583	1.3071	0.07731		33.49	0.0572	0.05893	-0.07173			15.23	-0.01991
													-54.9203	1.30443	0.07839		33.5162	0.04831	0.05879	-0.08048			15.24	-0.01991
													-54.8822	1.30268	0.07934		33.5425	0.05528	0.05865	-0.07338			15.25	-0.01991
													-54.8442	1.30199	0.0801		33.5687	0.0584	0.05852	-0.07012			15.26	-0.01991
													-54.8062	1.30238	0.08062		33.595	0.05263	0.0584	-0.07576			15.27	-0.01991
													-54.7681	1.30362	0.08086		33.6213	0.05311	0.05827	-0.07516			15.28	-0.01991
													-54.7301	1.30515	0.08077		33.6475	0.05528	0.05816	-0.07288			15.29	-0.01991
													-54.6921	1.30618	0.08037		33.6738	0.05576	0.05805	-0.07229			15.3	-0.01991
													-54.654	1.30588	0.07974		33.7	0.05912	0.05795	-0.06883			15.31	-0.01991
													-54.616	1.30376	0.079		33.7263	0.06008	0.05786	-0.06778			15.32	-0.01991
													-54.5779	1.29995	0.07832		33.7525	0.05744	0.05779	-0.07036			15.33	-0.01991
													-54.5399	1.29523	0.07784		33.7788	0.0596	0.05775	-0.06815			15.34	-0.01991
													-54.5019	1.29084	0.07767		33.8051	0.05768	0.05774	-0.07006			15.35	-0.01991
													-54.4638	1.28798	0.07785		33.8313	0.05071	0.05777	-0.07706			15.36	-0.01991
													-54.4258	1.28734	0.07835		33.8576	0.05263	0.05787	-0.07524			15.37	-0.01991
													-54.3878	1.28881	0.07915		33.8839	0.05576	0.05808	-0.07232			15.38	-0.01991
													-54.3497	1.29157	0.08016		33.9101	0.05744	0.05845	-0.07101			15.39	-0.01991
													-54.3117	1.29445	0.08132		33.9364	0.06152	0.05908	-0.06756			15.4	-0.01991
													-54.2736	1.29647	0.08253		33.9626	0.06008	0.06006	-0.06998			15.41	-0.01991
													-54.2356	1.29722	0.08368		33.9889	0.0584	0.06146	-0.07306			15.42	-0.01991
													-54.1976	1.29699	0.08465		34.0152	0.07042	0.06336	-0.06294			15.43	-0.01991
													-54.1595	1.29649	0.08532		34.0414	0.06056	0.06578	-0.07522			15.44	-0.01991
													-54.1215	1.29645	0.08564		34.0677	0.07042	0.06843	-0.06801			15.45	-0.01991
													-54.0834	1.29728	0.08568		34.0939	0.06921	0.0701	-0.07089			15.46	-0.01991
													-54.0454	1.29887	0.08556		34.1202	0.06248	0.06935	-0.07687			15.47	-0.01991
													-54.0074	1.30075	0.08544		34.1465	0.06657	0.06729	-0.07072			15.48	-0.01991
													-53.9693	1.30234	0.08548		34.1727	0.06609	0.06555	-0.06946			15.49	-0.01991
													-53.9313	1.30323	0.08574		34.199	0.07186	0.06359	-0.06173			15.5	-0.01991
													-53.8933	1.30332	0.08621		34.2252	0.06032	0.06111	-0.07078			15.51	-0.01991
													-53.8552	1.30272	0.08681		34.2515	0.06417	0.05896	-0.06479			15.52	-0.01991
													-53.8172	1.30158	0.08749		34.2778	0.06152	0.05748	-0.06596			15.53	-0.01992
													-53.7791	1.29992	0.08827		34.304	0.05744	0.0565	-0.06906			15.54	-0.01992
													-53.7411	1.2976	0.08921		34.3303	0.05215	0.05582	-0.07367			15.55	-0.01992
													-53.7031	1.29441	0.09047		34.3565	0.0584	0.05532	-0.06692			15.56	-0.01992
													-53.665	1.2903	0.09214		34.3828	0.05263	0.05493	-0.0723			15.57	-0.01992
													-53.627	1.28542	0.09424		34.4091	0.06104	0.05462	-0.06357			15.58	-0.01992
													-53.5889	1.28026	0.09665		34.4353	0.05359	0.05435	-0.07076			15.59	-0.01992
													-53.5509	1.27541	0.09917		34.4616	0.05696	0.05412	-0.06717			15.6	-0.01992
													-53.5129	1.27147	0.10152		34.4879	0.04494	0.05392	-0.07898			15.61	-0.01992
													-53.4748	1.26885	0.10347		34.5141	0.05359	0.05374	-0.07015			15.62	-0.01992
													-53.4368	1.26769	0.10487		34.5404	0.05479	0.05357	-0.06878			15.63	-0.01992
													-53.3988	1.26788	0.1057		34.5666	0.05191	0.05342	-0.07151			15.64	-0.01992
													-53.3607	1.26915	0.10599		34.5929	0.05311	0.05327	-0.07016			15.65	-0.01992
													-53.3227	1.27114	0.10583		34.6191	0.05503	0.05314	-0.0681			15.66	-0.01992
													-53.2846	1.27349	0.10525		34.6454	0.05696	0.05301	-0.06605			15.67	-0.01992
													-53.2466	1.27588	0.10425		34.6717	0.05648	0.05288	-0.06641			15.68	-0.01992
													-53.2086	1.27807	0.10277		34.6979	0.05792	0.05277	-0.06485			15.69	-0.01992
													-53.1705	1.27986	0.10078		34.7242	0.0584	0.05265	-0.06425			15.7	-0.01992
													-53.1325	1.28119	0.09827		34.7505	0.05071	0.05255	-0.07184			15.71	-0.01992
													-53.0945	1.28206	0.09537		34.7767	0.05167	0.05244	-0.07077			15.72	-0.01992
													-53.0564	1.28259	0.0923		34.803	0.06056	0.05234	-0.06178			15.73	-0.01992
													-53.0184	1.2829	0.08939		34.8292	0.05624	0.05224	-0.06601			15.74	-0.01992
													-52.9803	1.2831	0.08696		34.8555	0.05552	0.05215	-0.06663			15.75	-0.01992
													-52.9423	1.2832	0.08527		34.8818	0.05383	0.05206	-0.06823			15.76	-0.01992
													-52.9043	1.28308	0.08448		34.908	0.05528	0.05197	-0.0667			15.77	-0.01992
													-52.8662	1.28247	0.08458		34.9343	0.05047	0.05188	-0.07142			15.78	-0.01992
													-52.8282	1.28102	0.08546		34.9605	0.04783	0.0518	-0.07398			15.79	-0.01992
													-52.7901	1.27832	0.08693		34.9868	0.05215	0.05172	-0.06957			15.8	-0.01992
													-52.7521	1.27405	0.0888		35.0131	0.04855	0.05164	-0.07309			15.81	-0.01992
													-52.7141	1.26803	0.09091		35.0393	0.05263	0.05156	-0.06893			15.82	-0.01992
													-52.676	1.26035	0.09313		35.0656	0.05239	0.05148	-0.06909			15.83	-0.01992
													-52.638	1.25134	0.09532		35.0918	0.0584	0.0514	-0.063			15.84	-0.01992
													-52.6	1.24156	0.09735		35.1181	0.05167	0.05133	-0.06966			15.85	-0.01992
													-52.5619	1.23169	0.09906		35.1444	0.05023	0.05125	-0.07102			15.86	-0.01992
													-52.5239	1.2224	0.10032		35.1706	0.05359	0.05118	-0.06758			15.87	-0.01992
													-52.4858	1.21421	0.10104		35.1969	0.04494	0.0511	-0.07616			15.88	-0.01992
													-52.4478	1.20745	0.10127		35.2231	0.05071	0.05102	-0.07031			15.89	-0.01992
													-52.4098	1.20226	0.10112		35.2494	0.05479	0.05095	-0.06615			15.9	-0.01992
													-52.3717	1.19862	0.10076		35.2757	0.04999	0.05087	-0.07088			15.91	-0.01992
													-52.3337	1.19643	0.10031		35.3019	0.05047	0.05079	-0.07032			15.92	-0.01992
													-52.2957	1.19557	0.09981		35.3282	0.04951	0.05071	-0.07121			15.93	-0.01992
													-52.2576	1.19592	0.09918		35.3544	0.0447	0.05063	-0.07593			15.94	-0.01992
													-52.2196	1.19735	0.09829		35.3807	0.04855	0.05055	-0.07201			15.95	-0.01992
													-52.1815	1.19969	0.09707		35.407	0.04374	0.05047	-0.07673			15.96	-0.01992
													-52.1435	1.20282	0.09552		35.4332	0.05071	0.05038	-0.06968			15.97	-0.01992
													-52.1055	1.20661	0.09382		35.4595	0.04783	0.0503	-0.07247			15.98	-0.01992
													-52.0674	1.21104	0.09225		35.4858	0.05431	0.05021	-0.0659			15.99	-0.01992
													-52.0294	1.21611	0.09107		35.512	0.05696	0.05013	-0.06317			16	-0.01992
													-51.9913	1.2219	0.09044		35.5383	0.04807	0.05004	-0.07197			16.01	-0.01992
													-51.9533	1.22841	0.09033		35.5645	0.04518	0.04995	-0.07477			16.02	-0.01992
													-51.9153	1.23553	0.09051		35.5908	0.04518	0.04986	-0.07468			16.03	-0.01992
													-51.8772	1.24296	0.09068		35.617	0.05143	0.04977	-0.06834			16.04	-0.01992
													-51.8392	1.25025	0.09052		35.6433	0.04518	0.04968	-0.0745			16.05	-0.01992
													-51.8012	1.25683	0.08985		35.6696	0.05311	0.04959	-0.06648			16.06	-0.01992
													-51.7631	1.26218	0.08867		35.6958	0.04927	0.0495	-0.07023			16.07	-0.01992
													-51.7251	1.26591	0.08716		35.7221	0.0471	0.04941	-0.07231			16.08	-0.01992
													-51.687	1.26784	0.08556		35.7484	0.05215	0.04932	-0.06717			16.09	-0.01992
													-51.649	1.26809	0.08416		35.7746	0.05023	0.04923	-0.069			16.1	-0.01992
													-51.611	1.26701	0.08315		35.8009	0.04662	0.04915	-0.07252			16.11	-0.01992
													-51.5729	1.2651	0.08263		35.8271	0.04494	0.04906	-0.07412			16.12	-0.01992
													-51.5349	1.26291	0.08257		35.8534	0.04903	0.04897	-0.06995			16.13	-0.01992
													-51.4969	1.2609	0.08287		35.8797	0.05047	0.04889	-0.06842			16.14	-0.01992
													-51.4588	1.2594	0.08338		35.9059	0.04903	0.04881	-0.06978			16.15	-0.01992
													-51.4208	1.2586	0.08391		35.9322	0.05119	0.04873	-0.06754			16.16	-0.01992
													-51.3827	1.25861	0.08431		35.9584	0.04446	0.04865	-0.07419			16.17	-0.01992
													-51.3447	1.25951	0.08445		35.9847	0.04518	0.04858	-0.07339			16.18	-0.01992
													-51.3067	1.26143	0.08426		36.011	0.04638	0.0485	-0.07212			16.19	-0.01992
													-51.2686	1.26444	0.08379		36.0372	0.0471	0.04843	-0.07133			16.2	-0.01992
													-51.2306	1.26853	0.08322		36.0635	0.04398	0.04836	-0.07438			16.21	-0.01992
													-51.1925	1.27343	0.08281		36.0897	0.04182	0.04829	-0.07648			16.22	-0.01992
													-51.1545	1.27866	0.08291		36.116	0.04879	0.04823	-0.06944			16.23	-0.01992
													-51.1165	1.28354	0.0838		36.1423	0.04734	0.04816	-0.07082			16.24	-0.01992
													-51.0784	1.28741	0.08563		36.1685	0.04638	0.0481	-0.07172			16.25	-0.01992
													-51.0404	1.28985	0.08835		36.1948	0.0459	0.04804	-0.07214			16.26	-0.01992
													-51.0024	1.29085	0.09168		36.221	0.04398	0.04799	-0.07401			16.27	-0.01992
													-50.9643	1.2908	0.09519		36.2473	0.04518	0.04793	-0.07275			16.28	-0.01992
													-50.9263	1.29037	0.09847		36.2736	0.0471	0.04788	-0.07078			16.29	-0.01992
													-50.8882	1.29031	0.10121		36.2998	0.04614	0.04783	-0.07169			16.3	-0.01992
													-50.8502	1.2912	0.10332		36.3261	0.04446	0.04778	-0.07332			16.31	-0.01992
													-50.8122	1.29333	0.10489		36.3524	0.04758	0.04774	-0.07015			16.32	-0.01992
													-50.7741	1.2967	0.10617		36.3786	0.04566	0.04769	-0.07203			16.33	-0.01992
													-50.7361	1.30105	0.10737		36.4049	0.0459	0.04765	-0.07175			16.34	-0.01992
													-50.6981	1.306	0.10859		36.4311	0.04326	0.04761	-0.07435			16.35	-0.01992
													-50.66	1.31111	0.10978		36.4574	0.04374	0.04757	-0.07383			16.36	-0.01992
													-50.622	1.31593	0.11074		36.4836	0.04903	0.04753	-0.0685			16.37	-0.01992
													-50.5839	1.32001	0.11129		36.5099	0.04638	0.04748	-0.0711			16.38	-0.01992
													-50.5459	1.32292	0.11131		36.5362	0.05455	0.04745	-0.0629			16.39	-0.01992
													-50.5079	1.32438	0.11082		36.5624	0.04037	0.04743	-0.07705			16.4	-0.01992
													-50.4698	1.32423	0.11002		36.5887	0.05071	0.0474	-0.06669			16.41	-0.01992
													-50.4318	1.32252	0.10911		36.615	0.04566	0.04738	-0.07172			16.42	-0.01992
													-50.3937	1.31945	0.10831		36.6412	0.03845	0.04736	-0.07891			16.43	-0.01992
													-50.3557	1.31526	0.10769		36.6675	0.04662	0.04734	-0.07072			16.44	-0.01992
													-50.3177	1.31019	0.10717		36.6937	0.04542	0.04733	-0.0719			16.45	-0.01992
													-50.2796	1.30438	0.10663		36.72	0.04734	0.04731	-0.06997			16.46	-0.01992
													-50.2416	1.29793	0.10589		36.7463	0.05023	0.0473	-0.06707			16.47	-0.01992
													-50.2036	1.29098	0.10486		36.7725	0.0423	0.04729	-0.07499			16.48	-0.01992
													-50.1655	1.28374	0.10354		36.7988	0.04614	0.04728	-0.07114			16.49	-0.01992
													-50.1275	1.27652	0.10201		36.825	0.04686	0.04728	-0.07041			16.5	-0.01992
													-50.0894	1.26968	0.10042		36.8513	0.05263	0.04727	-0.06464			16.51	-0.01992
													-50.0514	1.26351	0.09893		36.8776	0.04518	0.04727	-0.07209			16.52	-0.01992
													-50.0134	1.25822	0.09766		36.9038	0.05239	0.04727	-0.06488			16.53	-0.01992
													-49.9753	1.25395	0.0967		36.9301	0.05335	0.04727	-0.06392			16.54	-0.01992
													-49.9373	1.25082	0.09609		36.9563	0.04206	0.04728	-0.07522			16.55	-0.01992
													-49.8992	1.24899	0.09578		36.9826	0.05215	0.04728	-0.06513			16.56	-0.01992
													-49.8612	1.24865	0.0957		37.0089	0.04783	0.04729	-0.06946			16.57	-0.01992
													-49.8232	1.24987	0.09568		37.0351	0.04134	0.0473	-0.07596			16.58	-0.01992
													-49.7851	1.2525	0.09555		37.0614	0.05479	0.04731	-0.06252			16.59	-0.01992
													-49.7471	1.25611	0.09512		37.0876	0.05047	0.04733	-0.06686			16.6	-0.01992
													-49.7091	1.25994	0.09426		37.1139	0.04734	0.04735	-0.07			16.61	-0.01992
													-49.671	1.26318	0.09294		37.1402	0.05624	0.04737	-0.06113			16.62	-0.01992
													-49.633	1.26513	0.09124		37.1664	0.04831	0.04739	-0.06909			16.63	-0.01992
													-49.5949	1.26544	0.08934		37.1927	0.04951	0.04742	-0.06791			16.64	-0.01992
													-49.5569	1.26421	0.08743		37.2189	0.0471	0.04745	-0.07034			16.65	-0.01992
													-49.5189	1.26186	0.08572		37.2452	0.04662	0.04748	-0.07086			16.66	-0.01992
													-49.4808	1.25904	0.0843		37.2715	0.05071	0.04751	-0.06681			16.67	-0.01992
													-49.4428	1.25643	0.08323		37.2977	0.05335	0.04755	-0.0642			16.68	-0.01992
													-49.4048	1.2546	0.08247		37.324	0.04999	0.0476	-0.06761			16.69	-0.01992
													-49.3667	1.25397	0.08194		37.3503	0.04758	0.04764	-0.07006			16.7	-0.01992
													-49.3287	1.25483	0.08156		37.3765	0.05095	0.0477	-0.06675			16.71	-0.01992
													-49.2906	1.25732	0.08127		37.4028	0.04903	0.04775	-0.06873			16.72	-0.01992
													-49.2526	1.26141	0.08103		37.429	0.04686	0.04781	-0.07095			16.73	-0.01992
													-49.2146	1.26687	0.08083		37.4553	0.05167	0.04788	-0.06621			16.74	-0.01992
													-49.1765	1.27323	0.08068		37.4815	0.05215	0.04795	-0.0658			16.75	-0.01992
													-49.1385	1.27989	0.08061		37.5078	0.04446	0.04803	-0.07357			16.76	-0.01992
													-49.1004	1.28619	0.0807		37.5341	0.04783	0.04811	-0.07028			16.77	-0.01992
													-49.0624	1.29157	0.08101		37.5603	0.04734	0.0482	-0.07085			16.78	-0.01992
													-49.0244	1.29571	0.08161		37.5866	0.0471	0.04829	-0.07119			16.79	-0.01992
													-48.9863	1.29849	0.08251		37.6129	0.05311	0.04839	-0.06528			16.8	-0.01992
													-48.9483	1.30004	0.08364		37.6391	0.04686	0.0485	-0.07163			16.81	-0.01992
													-48.9103	1.30063	0.08485		37.6654	0.0459	0.04861	-0.07271			16.82	-0.01992
													-48.8722	1.30058	0.08595		37.6916	0.04975	0.04873	-0.06898			16.83	-0.01992
													-48.8342	1.30029	0.08677		37.7179	0.04686	0.04886	-0.07199			16.84	-0.01992
													-48.7961	1.30017	0.0872		37.7442	0.04518	0.04899	-0.07381			16.85	-0.01992
													-48.7581	1.30056	0.08728		37.7704	0.04662	0.04913	-0.0725			16.86	-0.01992
													-48.7201	1.30172	0.08711		37.7967	0.05119	0.04927	-0.06808			16.87	-0.01992
													-48.682	1.30368	0.08687		37.8229	0.04542	0.04941	-0.07399			16.88	-0.01992
													-48.644	1.30625	0.08668		37.8492	0.0447	0.04956	-0.07486			16.89	-0.01992
													-48.606	1.30899	0.0866		37.8755	0.04614	0.04971	-0.07357			16.9	-0.01992
													-48.5679	1.31134	0.08655		37.9017	0.05215	0.04986	-0.06771			16.91	-0.01992
													-48.5299	1.3128	0.08637		37.928	0.05479	0.05	-0.0652			16.92	-0.01992
													-48.4918	1.31303	0.08589		37.9542	0.05167	0.05013	-0.06846			16.93	-0.01992
													-48.4538	1.31193	0.08499		37.9805	0.04975	0.05026	-0.07051			16.94	-0.01992
													-48.4158	1.30961	0.08366		38.0068	0.04614	0.05037	-0.07423			16.95	-0.01992
													-48.3777	1.30633	0.08201		38.033	0.05071	0.05047	-0.06976			16.96	-0.01992
													-48.3397	1.30235	0.08022		38.0593	0.05095	0.05055	-0.0696			16.97	-0.01992
													-48.3016	1.2979	0.07847		38.0855	0.04831	0.05061	-0.07231			16.98	-0.01992
													-48.2636	1.29317	0.07692		38.1118	0.04951	0.05065	-0.07114			16.99	-0.01992
													-48.2256	1.28829	0.07564		38.1381	0.05143	0.05067	-0.06924			17	-0.01992
													-48.1875	1.2834	0.07466		38.1643	0.04855	0.05066	-0.07212			17.01	-0.01992
													-48.1495	1.2786	0.07394		38.1906	0.05407	0.05063	-0.06656			17.02	-0.01992
													-48.1115	1.27403	0.07343		38.2169	0.0471	0.05059	-0.07348			17.03	-0.01992
													-48.0734	1.26982	0.07307		38.2431	0.04831	0.05052	-0.07221			17.04	-0.01992
													-48.0354	1.26611	0.07281		38.2694	0.04758	0.05044	-0.07285			17.05	-0.01992
													-47.9973	1.2631	0.07263		38.2956	0.05143	0.05034	-0.06891			17.06	-0.01992
													-47.9593	1.26097	0.07254		38.3219	0.04879	0.05023	-0.07145			17.07	-0.01992
													-47.9213	1.2599	0.07258		38.3481	0.05095	0.05012	-0.06917			17.08	-0.01992
													-47.8832	1.25993	0.07284		38.3744	0.05503	0.05	-0.06497			17.09	-0.01992
													-47.8452	1.26096	0.07341		38.4007	0.05143	0.04988	-0.06845			17.1	-0.01992
													-47.8072	1.26275	0.07431		38.4269	0.05143	0.04976	-0.06833			17.11	-0.01992
													-47.7691	1.26501	0.07551		38.4532	0.05071	0.04964	-0.06894			17.12	-0.01992
													-47.7311	1.26747	0.07686		38.4795	0.05023	0.04953	-0.0693			17.13	-0.01992
													-47.693	1.27006	0.07814		38.5057	0.05191	0.04942	-0.06751			17.14	-0.01992
													-47.655	1.27285	0.07915		38.532	0.05407	0.04931	-0.06524			17.15	-0.01992
													-47.617	1.27596	0.07974		38.5582	0.04807	0.04921	-0.07114			17.16	-0.01992
													-47.5789	1.27946	0.07987		38.5845	0.05167	0.04911	-0.06744			17.17	-0.01992
													-47.5409	1.2832	0.07964		38.6108	0.0447	0.04902	-0.07432			17.18	-0.01992
													-47.5028	1.28683	0.07919		38.637	0.04783	0.04894	-0.07111			17.19	-0.01992
													-47.4648	1.28988	0.07866		38.6633	0.05167	0.04886	-0.06719			17.2	-0.01992
													-47.4268	1.29194	0.07813		38.6895	0.05023	0.04878	-0.06856			17.21	-0.01992
													-47.3887	1.29278	0.0776		38.7158	0.04831	0.04872	-0.07041			17.22	-0.01992
													-47.3507	1.29243	0.07706		38.7421	0.05047	0.04865	-0.06819			17.23	-0.01992
													-47.3127	1.29114	0.0765		38.7683	0.05239	0.0486	-0.06621			17.24	-0.01992
													-47.2746	1.28921	0.076		38.7946	0.0471	0.04855	-0.07144			17.25	-0.01992
													-47.2366	1.28691	0.07568		38.8208	0.04903	0.0485	-0.06947			17.26	-0.01992
													-47.1985	1.28446	0.07567		38.8471	0.05335	0.04845	-0.0651			17.27	-0.01992
													-47.1605	1.28203	0.0761		38.8734	0.05071	0.04841	-0.06771			17.28	-0.01992
													-47.1225	1.27981	0.07698		38.8996	0.04494	0.04838	-0.07344			17.29	-0.01992
													-47.0844	1.27806	0.07823		38.9259	0.04254	0.04835	-0.07581			17.3	-0.01992
													-47.0464	1.27698	0.07972		38.9522	0.04446	0.04832	-0.07385			17.31	-0.01992
													-47.0083	1.27663	0.08128		38.9784	0.05071	0.04829	-0.06758			17.32	-0.01992
													-46.9703	1.27679	0.08278		39.0047	0.04758	0.04826	-0.07068			17.33	-0.01992
													-46.9323	1.27696	0.0841		39.0309	0.04446	0.04824	-0.07378			17.34	-0.01992
													-46.8942	1.27648	0.08516		39.0572	0.04975	0.04822	-0.06847			17.35	-0.01992
													-46.8562	1.27473	0.08589		39.0834	0.05191	0.0482	-0.06629			17.36	-0.01992
													-46.8182	1.27139	0.08624		39.1097	0.05047	0.04819	-0.06772			17.37	-0.01992
													-46.7801	1.2665	0.08616		39.136	0.04614	0.04817	-0.07203			17.38	-0.01992
													-46.7421	1.26046	0.08567		39.1622	0.05119	0.04816	-0.06697			17.39	-0.01992
													-46.704	1.25388	0.08485		39.1885	0.05479	0.04815	-0.06335			17.4	-0.01992
													-46.666	1.24738	0.08382		39.2148	0.05143	0.04813	-0.0667			17.41	-0.01992
													-46.628	1.24143	0.08273		39.241	0.04446	0.04812	-0.07366			17.42	-0.01992
													-46.5899	1.23639	0.08169		39.2673	0.05287	0.04811	-0.06524			17.43	-0.01992
													-46.5519	1.23253	0.08077		39.2935	0.0471	0.04811	-0.071			17.44	-0.01992
													-46.5139	1.23014	0.08		39.3198	0.04542	0.0481	-0.07268			17.45	-0.01992
													-46.4758	1.22955	0.07941		39.346	0.04398	0.04809	-0.07411			17.46	-0.01992
													-46.4378	1.23104	0.07905		39.3723	0.04879	0.04808	-0.0693			17.47	-0.01992
													-46.3997	1.23473	0.07901		39.3986	0.04566	0.04808	-0.07241			17.48	-0.01992
													-46.3617	1.24049	0.07939		39.4248	0.04422	0.04807	-0.07385			17.49	-0.01992
													-46.3237	1.24783	0.08029		39.4511	0.04807	0.04806	-0.07			17.5	-0.01992
													-46.2856	1.25607	0.08172		39.4774	0.0423	0.04806	-0.07576			17.51	-0.01992
													-46.2476	1.26445	0.08359		39.5036	0.04686	0.04805	-0.07119			17.52	-0.01992
													-46.2095	1.27236	0.08575		39.5299	0.0411	0.04805	-0.07695			17.53	-0.01992
													-46.1715	1.27945	0.08798		39.5561	0.05023	0.04804	-0.06781			17.54	-0.01992
													-46.1335	1.2856	0.09012		39.5824	0.04903	0.04804	-0.06901			17.55	-0.01992
													-46.0954	1.29083	0.09206		39.6087	0.04494	0.04803	-0.07309			17.56	-0.01992
													-46.0574	1.29518	0.09374		39.6349	0.05095	0.04803	-0.06708			17.57	-0.01992
													-46.0194	1.29863	0.09518		39.6612	0.04975	0.04802	-0.06828			17.58	-0.01992
													-45.9813	1.30105	0.09637		39.6874	0.04758	0.04802	-0.07044			17.59	-0.01992
													-45.9433	1.30233	0.09734		39.7137	0.04446	0.04802	-0.07356			17.6	-0.01992
													-45.9052	1.30247	0.09806		39.74	0.04831	0.04801	-0.06971			17.61	-0.01992
													-45.8672	1.30166	0.09858		39.7662	0.04951	0.04801	-0.0685			17.62	-0.01992
													-45.8292	1.30029	0.09896		39.7925	0.05023	0.04801	-0.06778			17.63	-0.01992
													-45.7911	1.29883	0.09933		39.8187	0.04758	0.04801	-0.07042			17.64	-0.01992
													-45.7531	1.2977	0.09985		39.845	0.04302	0.04801	-0.07499			17.65	-0.01992
													-45.7151	1.29714	0.10068		39.8713	0.04927	0.048	-0.06874			17.66	-0.01992
													-45.677	1.29712	0.10187		39.8975	0.05023	0.048	-0.06778			17.67	-0.01992
													-45.639	1.29741	0.1034		39.9238	0.04855	0.048	-0.06946			17.68	-0.01992
													-45.6009	1.29769	0.10512		39.95	0.04951	0.048	-0.0685			17.69	-0.01992
													-45.5629	1.29772	0.10684		39.9763	0.04758	0.04801	-0.07042			17.7	-0.01992
													-45.5249	1.29746	0.10834		40.0026	0.04927	0.04801	-0.06874			17.71	-0.01992
													-45.4868	1.29712	0.10944		40.0288	0.04446	0.04801	-0.07355			17.72	-0.01992
													-45.4488	1.29708	0.11006		40.0551	0.04951	0.04801	-0.06851			17.73	-0.01992
													-45.4107	1.29772	0.11018		40.0814	0.05119	0.04802	-0.06683			17.74	-0.01992
													-45.3727	1.29922	0.10981		40.1076	0.04879	0.04803	-0.06924			17.75	-0.01992
													-45.3347	1.30145	0.10903		40.1339	0.04831	0.04803	-0.06973			17.76	-0.01992
													-45.2966	1.30396	0.10787		40.1601	0.0471	0.04804	-0.07094			17.77	-0.01992
													-45.2586	1.30613	0.10638		40.1864	0.05119	0.04805	-0.06686			17.78	-0.01991
													-45.2206	1.30738	0.1046		40.2126	0.04951	0.04806	-0.06855			17.79	-0.01991
													-45.1825	1.30739	0.10259		40.2389	0.05047	0.04807	-0.0676			17.8	-0.01991
													-45.1445	1.3062	0.10047		40.2652	0.04614	0.04808	-0.07194			17.81	-0.01991
													-45.1064	1.30413	0.09835		40.2914	0.04494	0.04809	-0.07315			17.82	-0.01991
													-45.0684	1.30162	0.09634		40.3177	0.04302	0.0481	-0.07508			17.83	-0.01991
													-45.0304	1.29897	0.09453		40.344	0.05071	0.04811	-0.06741			17.84	-0.01991
													-44.9923	1.29624	0.09291		40.3702	0.05071	0.04813	-0.06742			17.85	-0.01991
													-44.9543	1.29318	0.09142		40.3965	0.0423	0.04814	-0.07584			17.86	-0.01991
													-44.9163	1.28945	0.08995		40.4227	0.04927	0.04815	-0.06889			17.87	-0.01991
													-44.8782	1.2849	0.08842		40.449	0.04855	0.04817	-0.06962			17.88	-0.01991
													-44.8402	1.27977	0.08677		40.4753	0.05239	0.04818	-0.06579			17.89	-0.01991
													-44.8021	1.27472	0.08503		40.5015	0.04302	0.04819	-0.07517			17.9	-0.01991
													-44.7641	1.27069	0.08331		40.5278	0.05311	0.0482	-0.06509			17.91	-0.01991
													-44.7261	1.26856	0.08176		40.554	0.04686	0.04821	-0.07135			17.92	-0.01991
													-44.688	1.2688	0.08058		40.5803	0.04758	0.04822	-0.07063			17.93	-0.01991
													-44.65	1.27124	0.0799		40.6066	0.04927	0.04822	-0.06896			17.94	-0.0199
													-44.6119	1.27508	0.07985		40.6328	0.04446	0.04823	-0.07377			17.95	-0.0199
													-44.5739	1.27914	0.08044		40.6591	0.04037	0.04823	-0.07786			17.96	-0.0199
													-44.5359	1.28226	0.08163		40.6853	0.04326	0.04823	-0.07497			17.97	-0.0199
													-44.4978	1.28367	0.08329		40.7116	0.04734	0.04823	-0.07088			17.98	-0.0199
													-44.4598	1.28318	0.08524		40.7379	0.04783	0.04822	-0.0704			17.99	-0.0199
													-44.4218	1.28121	0.08726		40.7641	0.05119	0.04821	-0.06702			18	-0.01989
													-44.3837	1.27855	0.08912		40.7904	0.0471	0.0482	-0.07109			18.01	-0.01989
													-44.3457	1.27607	0.09067		40.8167	0.05215	0.04818	-0.06603			18.02	-0.01989
													-44.3076	1.27442	0.09185		40.8429	0.04542	0.04816	-0.07274			18.03	-0.01989
													-44.2696	1.27387	0.0927		40.8692	0.05407	0.04813	-0.06406			18.04	-0.01988
													-44.2316	1.27422	0.09331		40.8954	0.0471	0.0481	-0.071			18.05	-0.01988
													-44.1935	1.27501	0.09382		40.9217	0.04422	0.04806	-0.07384			18.06	-0.01987
													-44.1555	1.27561	0.09429		40.9479	0.04662	0.04802	-0.0714			18.07	-0.01986
													-44.1175	1.27554	0.09469		40.9742	0.04638	0.04798	-0.07159			18.08	-0.01985
													-44.0794	1.27459	0.09493		41.0005	0.04398	0.04793	-0.07395			18.09	-0.01984
													-44.0414	1.27294	0.09488		41.0267	0.0459	0.04787	-0.07197			18.1	-0.01983
													-44.0033	1.27116	0.09449		41.053	0.0459	0.04781	-0.07191			18.11	-0.01981
													-43.9653	1.27003	0.09382		41.0793	0.0471	0.04774	-0.07064			18.12	-0.01978
													-43.9273	1.27035	0.09308		41.1055	0.05215	0.04768	-0.06552			18.13	-0.01974
													-43.8892	1.27265	0.09254		41.1318	0.0447	0.0476	-0.0729			18.14	-0.01964
													-43.8512	1.27698	0.09247		41.158	0.04542	0.04752	-0.0721			18.15	-0.01944
													-43.8131	1.28284	0.093		41.1843	0.04734	0.04744	-0.0701			18.16	-0.01903
													-43.7751	1.28928	0.09412		41.2105	0.04494	0.04736	-0.07242			18.17	-0.01829
													-43.7371	1.29511	0.09564		41.2368	0.03941	0.04727	-0.07786			18.18	-0.01716
													-43.699	1.29924	0.09731		41.2631	0.04422	0.04718	-0.07296			18.19	-0.01574
													-43.661	1.30098	0.09886		41.2893	0.0471	0.04709	-0.06999			18.2	-0.01438
													-43.623	1.30014	0.10014		41.3156	0.04158	0.047	-0.07542			18.21	-0.01362
													-43.5849	1.29709	0.1011		41.3419	0.04614	0.0469	-0.07076			18.22	-0.01387
													-43.5469	1.29256	0.1018		41.3681	0.04542	0.04681	-0.07139			18.23	-0.015
													-43.5088	1.28744	0.10234		41.3944	0.0459	0.04671	-0.07081			18.24	-0.01645
													-43.4708	1.28252	0.1028		41.4206	0.04494	0.04662	-0.07167			18.25	-0.01776
													-43.4328	1.27839	0.1032		41.4469	0.04951	0.04652	-0.06701			18.26	-0.0187
													-43.3947	1.27536	0.10349		41.4732	0.04831	0.04642	-0.06812			18.27	-0.01926
													-43.3567	1.27352	0.10359		41.4994	0.04278	0.04633	-0.07355			18.28	-0.01956
													-43.3186	1.27278	0.10341		41.5257	0.05287	0.04623	-0.06336			18.29	-0.0197
													-43.2806	1.27295	0.10287		41.5519	0.04542	0.04614	-0.07072			18.3	-0.01976
													-43.2426	1.2738	0.10193		41.5782	0.0471	0.04605	-0.06894			18.31	-0.0198
													-43.2045	1.27508	0.10056		41.6045	0.04807	0.04596	-0.06789			18.32	-0.01982
													-43.1665	1.27654	0.0988		41.6307	0.04686	0.04587	-0.069			18.33	-0.01984
													-43.1285	1.27798	0.09668		41.657	0.05311	0.04578	-0.06267			18.34	-0.01985
													-43.0904	1.27927	0.09429		41.6832	0.04542	0.0457	-0.07027			18.35	-0.01986
													-43.0524	1.28035	0.09178		41.7095	0.04374	0.04561	-0.07187			18.36	-0.01987
													-43.0143	1.28122	0.08934		41.7358	0.04734	0.04553	-0.06819			18.37	-0.01987
													-42.9763	1.2819	0.08717		41.762	0.0435	0.04545	-0.07195			18.38	-0.01988
													-42.9383	1.28241	0.08548		41.7883	0.04158	0.04538	-0.0738			18.39	-0.01988
													-42.9002	1.28272	0.08442		41.8145	0.04566	0.0453	-0.06964			18.4	-0.01989
													-42.8622	1.28281	0.08403		41.8408	0.04542	0.04523	-0.06981			18.41	-0.01989
													-42.8242	1.2827	0.08428		41.8671	0.04278	0.04516	-0.07238			18.42	-0.01989
													-42.7861	1.28254	0.08502		41.8933	0.04879	0.04509	-0.06631			18.43	-0.01989
													-42.7481	1.28256	0.08608		41.9196	0.04302	0.04503	-0.07201			18.44	-0.0199
													-42.71	1.28306	0.08728		41.9459	0.05023	0.04497	-0.06474			18.45	-0.0199
													-42.672	1.28426	0.08853		41.9721	0.04638	0.04491	-0.06853			18.46	-0.0199
													-42.634	1.28622	0.08978		41.9984	0.04326	0.04485	-0.07159			18.47	-0.0199
													-42.5959	1.28875	0.09103		42.0246	0.04855	0.0448	-0.06625			18.48	-0.0199
													-42.5579	1.29146	0.0923		42.0509	0.04758	0.04474	-0.06716			18.49	-0.0199
													-42.5198	1.2939	0.09357		42.0772	0.04446	0.04469	-0.07023			18.5	-0.01991
													-42.4818	1.29572	0.09477		42.1034	0.04831	0.04465	-0.06634			18.51	-0.01991
													-42.4438	1.29683	0.09579		42.1297	0.0411	0.0446	-0.07351			18.52	-0.01991
													-42.4057	1.29742	0.09653		42.1559	0.04302	0.04456	-0.07154			18.53	-0.01991
													-42.3677	1.29795	0.09694		42.1822	0.04807	0.04452	-0.06645			18.54	-0.01991
													-42.3297	1.29889	0.09704		42.2085	0.0423	0.04448	-0.07218			18.55	-0.01991
													-42.2916	1.30057	0.09695		42.2347	0.04831	0.04444	-0.06614			18.56	-0.01991
													-42.2536	1.30299	0.09681		42.261	0.04278	0.04441	-0.07163			18.57	-0.01991
													-42.2155	1.30582	0.09678		42.2872	0.04254	0.04438	-0.07184			18.58	-0.01991
													-42.1775	1.30852	0.09692		42.3135	0.05047	0.04435	-0.06388			18.59	-0.01991
													-42.1395	1.31052	0.09725		42.3398	0.04518	0.04432	-0.06914			18.6	-0.01991
													-42.1014	1.31153	0.09771		42.366	0.0459	0.04429	-0.06839			18.61	-0.01991
													-42.0634	1.31164	0.09824		42.3923	0.04783	0.04427	-0.06645			18.62	-0.01991
													-42.0254	1.31136	0.09879		42.4185	0.04951	0.04425	-0.06474			18.63	-0.01991
													-41.9873	1.31144	0.09935		42.4448	0.0435	0.04423	-0.07073			18.64	-0.01991
													-41.9493	1.31268	0.09996		42.4711	0.04254	0.04422	-0.07168			18.65	-0.01991
													-41.9112	1.31559	0.10065		42.4973	0.04398	0.0442	-0.07022			18.66	-0.01991
													-41.8732	1.32026	0.10143		42.5236	0.04903	0.04419	-0.06517			18.67	-0.01991
													-41.8352	1.32623	0.10225		42.5498	0.04662	0.04418	-0.06756			18.68	-0.01991
													-41.7971	1.3327	0.10303		42.5761	0.04374	0.04418	-0.07044			18.69	-0.01991
													-41.7591	1.33865	0.10367		42.6024	0.05071	0.04418	-0.06347			18.7	-0.01991
													-41.721	1.34315	0.10409		42.6286	0.04374	0.04418	-0.07044			18.71	-0.01991
													-41.683	1.34558	0.10427		42.6549	0.04398	0.04418	-0.0702			18.72	-0.01991
													-41.645	1.34575	0.10425		42.6812	0.04999	0.04418	-0.0642			18.73	-0.01991
													-41.6069	1.34388	0.10416		42.7074	0.04758	0.04419	-0.06661			18.74	-0.01991
													-41.5689	1.34047	0.10411		42.7337	0.04662	0.04421	-0.06758			18.75	-0.01991
													-41.5309	1.33617	0.10426		42.7599	0.04614	0.04422	-0.06808			18.76	-0.01991
													-41.4928	1.3316	0.10468		42.7862	0.04374	0.04424	-0.0705			18.77	-0.01991
													-41.4548	1.32726	0.10536		42.8124	0.04013	0.04426	-0.07413			18.78	-0.01991
													-41.4167	1.32349	0.10623		42.8387	0.0435	0.04429	-0.07079			18.79	-0.01991
													-41.3787	1.32052	0.10712		42.865	0.05287	0.04432	-0.06145			18.8	-0.01991
													-41.3407	1.31846	0.10789		42.8912	0.04614	0.04435	-0.06821			18.81	-0.01991
													-41.3026	1.31732	0.1084		42.9175	0.04278	0.04439	-0.07161			18.82	-0.01991
													-41.2646	1.31701	0.10861		42.9438	0.0447	0.04443	-0.06973			18.83	-0.01991
													-41.2266	1.31731	0.10851		42.97	0.04807	0.04448	-0.06642			18.84	-0.0199
													-41.1885	1.31788	0.10818		42.9963	0.04783	0.04453	-0.06671			18.85	-0.0199
													-41.1505	1.3183	0.10768		43.0225	0.0423	0.04459	-0.07229			18.86	-0.0199
													-41.1124	1.3182	0.10705		43.0488	0.04494	0.04465	-0.06971			18.87	-0.0199
													-41.0744	1.31734	0.10632		43.075	0.05215	0.04471	-0.06256			18.88	-0.01989
													-41.0364	1.31574	0.10554		43.1013	0.04614	0.04478	-0.06864			18.89	-0.01989
													-40.9983	1.31365	0.10478		43.1276	0.04975	0.04486	-0.06511			18.9	-0.01988
													-40.9603	1.31148	0.10421		43.1538	0.0435	0.04494	-0.07144			18.91	-0.01987
													-40.9222	1.30965	0.10398		43.1801	0.04807	0.04503	-0.06696			18.92	-0.01984
													-40.8842	1.30844	0.10423		43.2064	0.04037	0.04512	-0.07474			18.93	-0.01979
													-40.8462	1.30791	0.10497		43.2326	0.04518	0.04521	-0.07003			18.94	-0.01968
													-40.8081	1.30789	0.10608		43.2589	0.04686	0.04531	-0.06845			18.95	-0.01949
													-40.7701	1.30799	0.10736		43.2851	0.04158	0.04542	-0.07384			18.96	-0.01917
													-40.7321	1.30778	0.10857		43.3114	0.04686	0.04553	-0.06867			18.97	-0.01877
													-40.694	1.30688	0.10958		43.3377	0.04326	0.04565	-0.07239			18.98	-0.01836
													-40.656	1.30502	0.11039		43.3639	0.04903	0.04576	-0.06674			18.99	-0.01809
													-40.6179	1.30215	0.11115		43.3902	0.04518	0.04589	-0.07071			19	-0.01812
													-40.5799	1.29835	0.11202		43.4164	0.04662	0.04602	-0.06939			19.01	-0.01842
													-40.5419	1.29386	0.11308		43.4427	0.05191	0.04615	-0.06424			19.02	-0.01884
													-40.5038	1.28899	0.11429		43.469	0.04542	0.04628	-0.07086			19.03	-0.01923
													-40.4658	1.28412	0.11544		43.4952	0.05191	0.04642	-0.06451			19.04	-0.01953
													-40.4277	1.27963	0.11628		43.5215	0.04734	0.04655	-0.06921			19.05	-0.01971
													-40.3897	1.2759	0.11661		43.5477	0.03677	0.04669	-0.07992			19.06	-0.0198
													-40.3517	1.27321	0.11634		43.574	0.04614	0.04683	-0.07069			19.07	-0.01985
													-40.3136	1.27177	0.11556		43.6003	0.0447	0.04697	-0.07227			19.08	-0.01987
													-40.2756	1.2716	0.11441		43.6265	0.0471	0.0471	-0.07			19.09	-0.01988
													-40.2376	1.27258	0.11305		43.6528	0.04879	0.04723	-0.06845			19.1	-0.01989
													-40.1995	1.27444	0.11155		43.679	0.04734	0.04736	-0.07002			19.11	-0.01989
													-40.1615	1.27679	0.10993		43.7053	0.04254	0.04748	-0.07494			19.12	-0.0199
													-40.1234	1.27922	0.10817		43.7316	0.05215	0.04759	-0.06544			19.13	-0.0199
													-40.0854	1.28137	0.1063		43.7578	0.04254	0.0477	-0.07516			19.14	-0.0199
													-40.0474	1.28305	0.10445		43.7841	0.05167	0.04779	-0.06612			19.15	-0.01991
													-40.0093	1.28429	0.10281		43.8103	0.0423	0.04788	-0.07558			19.16	-0.01991
													-39.9713	1.28532	0.10163		43.8366	0.04158	0.04795	-0.07637			19.17	-0.01991
													-39.9333	1.28653	0.10112		43.8629	0.04542	0.04801	-0.07259			19.18	-0.01991
													-39.8952	1.28836	0.1014		43.8891	0.04398	0.04805	-0.07407			19.19	-0.01991
													-39.8572	1.29113	0.10248		43.9154	0.04638	0.04808	-0.0717			19.2	-0.01991
													-39.8191	1.29499	0.10428		43.9417	0.04446	0.0481	-0.07363			19.21	-0.01991
													-39.7811	1.29978	0.10665		43.9679	0.04302	0.04809	-0.07507			19.22	-0.01991
													-39.7431	1.30513	0.1094		43.9942	0.05071	0.04807	-0.06736			19.23	-0.01991
													-39.705	1.31046	0.11231		44.0204	0.04302	0.04804	-0.07502			19.24	-0.01991
													-39.667	1.31516	0.11516		44.0467	0.04662	0.04798	-0.07136			19.25	-0.01992
													-39.6289	1.31869	0.1177		44.073	0.04975	0.04791	-0.06816			19.26	-0.01992
													-39.5909	1.3207	0.11972		44.0992	0.05023	0.04783	-0.0676			19.27	-0.01992
													-39.5529	1.32105	0.12105		44.1255	0.05047	0.04773	-0.06726			19.28	-0.01992
													-39.5148	1.31985	0.12157		44.1517	0.04542	0.04761	-0.07219			19.29	-0.01992
													-39.4768	1.31731	0.1213		44.178	0.0423	0.04749	-0.07519			19.3	-0.01992
													-39.4388	1.31375	0.12029		44.2043	0.04398	0.04735	-0.07337			19.31	-0.01992
													-39.4007	1.30942	0.1187		44.2305	0.0471	0.0472	-0.07009			19.32	-0.01992
													-39.3627	1.30458	0.11675		44.2568	0.04398	0.04704	-0.07306			19.33	-0.01992
													-39.3246	1.29939	0.11469		44.283	0.0435	0.04687	-0.07337			19.34	-0.01992
													-39.2866	1.29408	0.11279		44.3093	0.04566	0.0467	-0.07103			19.35	-0.01992
													-39.2486	1.28892	0.1113		44.3356	0.04734	0.04652	-0.06917			19.36	-0.01992
													-39.2105	1.28427	0.11039		44.3618	0.0447	0.04633	-0.07163			19.37	-0.01992
													-39.1725	1.28051	0.1101		44.3881	0.04182	0.04615	-0.07433			19.38	-0.01992
													-39.1345	1.27797	0.11034		44.4143	0.05047	0.04596	-0.06549			19.39	-0.01992
													-39.0964	1.27675	0.11089		44.4406	0.04758	0.04577	-0.06818			19.4	-0.01992
													-39.0584	1.27668	0.11145		44.4669	0.0447	0.04558	-0.07088			19.41	-0.01992
													-39.0203	1.27731	0.11177		44.4931	0.05047	0.04539	-0.06492			19.42	-0.01992
													-38.9823	1.27802	0.11167		44.5194	0.04037	0.0452	-0.07483			19.43	-0.01992
													-38.9443	1.27822	0.1111		44.5457	0.04686	0.04501	-0.06815			19.44	-0.01992
													-38.9062	1.27756	0.11009		44.5719	0.04662	0.04483	-0.06821			19.45	-0.01992
													-38.8682	1.27604	0.10876		44.5982	0.04326	0.04465	-0.07139			19.46	-0.01992
													-38.8301	1.27404	0.10721		44.6244	0.04566	0.04448	-0.06882			19.47	-0.01992
													-38.7921	1.27218	0.10551		44.6507	0.0459	0.04431	-0.0684			19.48	-0.01992
													-38.7541	1.27115	0.10373		44.6769	0.04446	0.04414	-0.06968			19.49	-0.01992
													-38.716	1.27144	0.10191		44.7032	0.04614	0.04398	-0.06784			19.5	-0.01992
													-38.678	1.27331	0.10015		44.7295	0.04542	0.04382	-0.0684			19.51	-0.01992
													-38.64	1.27666	0.09852		44.7557	0.0459	0.04367	-0.06777			19.52	-0.01992
													-38.6019	1.28113	0.09715		44.782	0.04686	0.04352	-0.06666			19.53	-0.01992
													-38.5639	1.28623	0.09609		44.8083	0.04278	0.04338	-0.0706			19.54	-0.01992
													-38.5258	1.29144	0.09538		44.8345	0.04758	0.04324	-0.06566			19.55	-0.01992
													-38.4878	1.29632	0.09497		44.8608	0.04134	0.04311	-0.07178			19.56	-0.01992
													-38.4498	1.30055	0.09477		44.887	0.03821	0.04299	-0.07477			19.57	-0.01992
													-38.4117	1.30397	0.09464		44.9133	0.04662	0.04286	-0.06624			19.58	-0.01992
													-38.3737	1.30654	0.09444		44.9395	0.04975	0.04275	-0.063			19.59	-0.01992
													-38.3357	1.3083	0.09401		44.9658	0.04951	0.04264	-0.06313			19.6	-0.01992
													-38.2976	1.30935	0.09328		44.9921	0.04013	0.04253	-0.0724			19.61	-0.01992
													-38.2596	1.30976	0.09224		45.0183	0.0459	0.04243	-0.06653			19.62	-0.01992
													-38.2215	1.30964	0.09102		45.0446	0.0471	0.04233	-0.06523			19.63	-0.01992
													-38.1835	1.30907	0.08981		45.0709	0.03581	0.04224	-0.07643			19.64	-0.01992
													-38.1455	1.30817	0.08889		45.0971	0.04614	0.04215	-0.06601			19.65	-0.01992
													-38.1074	1.30712	0.08846		45.1234	0.0423	0.04207	-0.06977			19.66	-0.01992
													-38.0694	1.30611	0.08859		45.1496	0.03677	0.04199	-0.07522			19.67	-0.01992
													-38.0313	1.30539	0.08917		45.1759	0.04278	0.04191	-0.06914			19.68	-0.01992
													-37.9933	1.30517	0.08996		45.2022	0.0447	0.04184	-0.06714			19.69	-0.01992
													-37.9553	1.30555	0.09064		45.2284	0.04086	0.04178	-0.07092			19.7	-0.01992
													-37.9172	1.30648	0.09095		45.2547	0.04086	0.04172	-0.07086			19.71	-0.01992
													-37.8792	1.30777	0.09079		45.2809	0.04638	0.04166	-0.06528			19.72	-0.01992
													-37.8412	1.30912	0.09018		45.3072	0.04158	0.04161	-0.07003			19.73	-0.01992
													-37.8031	1.31017	0.08929		45.3335	0.04086	0.04156	-0.0707			19.74	-0.01992
													-37.7651	1.31068	0.08826		45.3597	0.0411	0.04151	-0.07042			19.75	-0.01992
													-37.727	1.31055	0.08717		45.386	0.03989	0.04147	-0.07158			19.76	-0.01992
													-37.689	1.30989	0.086		45.4122	0.03869	0.04144	-0.07274			19.77	-0.01992
													-37.651	1.30897	0.0847		45.4385	0.0411	0.0414	-0.07031			19.78	-0.01992
													-37.6129	1.3081	0.08323		45.4648	0.04206	0.04138	-0.06932			19.79	-0.01992
													-37.5749	1.30752	0.08166		45.491	0.04182	0.04135	-0.06954			19.8	-0.01992
													-37.5369	1.3072	0.0802		45.5173	0.0435	0.04134	-0.06784			19.81	-0.01992
													-37.4988	1.30682	0.0791		45.5436	0.04614	0.04132	-0.06518			19.82	-0.01992
													-37.4608	1.30581	0.07859		45.5698	0.03869	0.04132	-0.07262			19.83	-0.01992
													-37.4227	1.30351	0.07877		45.5961	0.04638	0.04131	-0.06493			19.84	-0.01992
													-37.3847	1.29941	0.07954		45.6223	0.03917	0.04132	-0.07214			19.85	-0.01992
													-37.3467	1.29336	0.08067		45.6486	0.04374	0.04133	-0.06759			19.86	-0.01992
													-37.3086	1.28566	0.08189		45.6748	0.04134	0.04134	-0.07001			19.87	-0.01992
													-37.2706	1.27702	0.08297		45.7011	0.04302	0.04137	-0.06835			19.88	-0.01992
													-37.2325	1.26836	0.08383		45.7274	0.03605	0.0414	-0.07535			19.89	-0.01992
													-37.1945	1.26051	0.08457		45.7536	0.03893	0.04144	-0.07251			19.9	-0.01992
													-37.1565	1.2541	0.08543		45.7799	0.04542	0.04149	-0.06607			19.91	-0.01992
													-37.1184	1.24942	0.08671		45.8062	0.04182	0.04156	-0.06975			19.92	-0.01992
													-37.0804	1.24653	0.08864		45.8324	0.04638	0.04166	-0.06527			19.93	-0.01992
													-37.0424	1.24541	0.09131		45.8587	0.04326	0.04178	-0.06853			19.94	-0.01992
													-37.0043	1.246	0.09467		45.8849	0.04302	0.04197	-0.06895			19.95	-0.01992
													-36.9663	1.24824	0.09849		45.9112	0.04422	0.04224	-0.06802			19.96	-0.01992
													-36.9282	1.2519	0.10248		45.9375	0.04614	0.04263	-0.06649			19.97	-0.01992
													-36.8902	1.25645	0.1063		45.9637	0.04542	0.04316	-0.06774			19.98	-0.01992
													-36.8522	1.26105	0.10968		45.99	0.0411	0.04378	-0.07269			19.99	-0.01992
													-36.8141	1.26468	0.11243		46.0162	0.04422	0.04428	-0.07006			20	-0.01992
													-36.7761	1.26643	0.1144		46.0425	0.0411	0.04432	-0.07322			20.01	-0.01992
													-36.738	1.26586	0.11553		46.0688	0.04542	0.04394	-0.06852			20.02	-0.01992
													-36.7	1.26315	0.11577		46.095	0.04542	0.04361	-0.06819			20.03	-0.01992
													-36.662	1.25909	0.11514		46.1213	0.04494	0.04347	-0.06853			20.04	-0.01992
													-36.6239	1.25479	0.11369		46.1475	0.03845	0.04333	-0.07488			20.05	-0.01992
													-36.5859	1.2513	0.11162		46.1738	0.04686	0.043	-0.06614			20.06	-0.01992
													-36.5479	1.24931	0.10917		46.2001	0.04206	0.04255	-0.0705			20.07	-0.01992
													-36.5098	1.24899	0.10669		46.2263	0.04254	0.04217	-0.06963			20.08	-0.01992
													-36.4718	1.25014	0.10454		46.2526	0.04013	0.04189	-0.07175			20.09	-0.01992
													-36.4337	1.25236	0.10298		46.2788	0.03893	0.04168	-0.07274			20.1	-0.01992
													-36.3957	1.2553	0.10217		46.3051	0.04566	0.04151	-0.06585			20.11	-0.01992
													-36.3577	1.25878	0.1021		46.3314	0.04542	0.04137	-0.06595			20.12	-0.01992
													-36.3196	1.26274	0.10263		46.3576	0.03653	0.04124	-0.07471			20.13	-0.01992
													-36.2816	1.26711	0.10356		46.3839	0.03821	0.04113	-0.07291			20.14	-0.01992
													-36.2436	1.27174	0.10464		46.4102	0.03845	0.04102	-0.07256			20.15	-0.01992
													-36.2055	1.27627	0.1057		46.4364	0.04062	0.04091	-0.0703			20.16	-0.01992
													-36.1675	1.2803	0.10662		46.4627	0.03653	0.04081	-0.07428			20.17	-0.01992
													-36.1294	1.28343	0.10734		46.4889	0.0411	0.04072	-0.06962			20.18	-0.01992
													-36.0914	1.2854	0.10786		46.5152	0.0447	0.04062	-0.06592			20.19	-0.01992
													-36.0534	1.28615	0.1082		46.5414	0.04062	0.04053	-0.06992			20.2	-0.01992
													-36.0153	1.28576	0.10839		46.5677	0.03389	0.04045	-0.07656			20.21	-0.01992
													-35.9773	1.28444	0.10846		46.594	0.0447	0.04037	-0.06566			20.22	-0.01992
													-35.9392	1.28243	0.1084		46.6202	0.04278	0.04029	-0.06751			20.23	-0.01992
													-35.9012	1.28	0.1082		46.6465	0.04062	0.04021	-0.0696			20.24	-0.01992
													-35.8632	1.27742	0.10784		46.6728	0.03629	0.04014	-0.07385			20.25	-0.01992
													-35.8251	1.27493	0.10726		46.699	0.03845	0.04007	-0.07162			20.26	-0.01992
													-35.7871	1.2727	0.10646		46.7253	0.03797	0.04	-0.07203			20.27	-0.01992
													-35.7491	1.27082	0.10546		46.7515	0.04278	0.03994	-0.06716			20.28	-0.01992
													-35.711	1.26933	0.10429		46.7778	0.03653	0.03988	-0.07335			20.29	-0.01992
													-35.673	1.26823	0.10304		46.804	0.0435	0.03982	-0.06632			20.3	-0.01992
													-35.6349	1.26758	0.10176		46.8303	0.0423	0.03976	-0.06746			20.31	-0.01992
													-35.5969	1.2675	0.1005		46.8566	0.03076	0.0397	-0.07894			20.32	-0.01992
													-35.5589	1.26817	0.09928		46.8828	0.04398	0.03965	-0.06567			20.33	-0.01992
													-35.5208	1.26979	0.09815		46.9091	0.03725	0.0396	-0.07235			20.34	-0.01992
													-35.4828	1.27244	0.09721		46.9354	0.04037	0.03955	-0.06917			20.35	-0.01992
													-35.4448	1.27605	0.09658		46.9616	0.03557	0.0395	-0.07393			20.36	-0.01992
													-35.4067	1.28041	0.09642		46.9879	0.03893	0.03945	-0.07052			20.37	-0.01992
													-35.3687	1.28522	0.09684		47.0141	0.03605	0.0394	-0.07335			20.38	-0.01992
													-35.3306	1.29024	0.09787		47.0404	0.04037	0.03936	-0.06898			20.39	-0.01992
													-35.2926	1.29528	0.0994		47.0667	0.03917	0.03931	-0.07014			20.4	-0.01992
													-35.2546	1.30028	0.10123		47.0929	0.03653	0.03926	-0.07273			20.41	-0.01992
													-35.2165	1.30525	0.10309		47.1192	0.03725	0.03922	-0.07197			20.42	-0.01992
													-35.1785	1.31017	0.10475		47.1454	0.03341	0.03917	-0.07577			20.43	-0.01992
													-35.1404	1.31498	0.10604		47.1717	0.03845	0.03913	-0.07068			20.44	-0.01992
													-35.1024	1.31958	0.10689		47.198	0.03605	0.03908	-0.07303			20.45	-0.01992
													-35.0644	1.32387	0.10728		47.2242	0.03941	0.03904	-0.06962			20.46	-0.01992
													-35.0263	1.32782	0.10724		47.2505	0.03965	0.03899	-0.06934			20.47	-0.01992
													-34.9883	1.33146	0.10678		47.2767	0.03701	0.03894	-0.07193			20.48	-0.01992
													-34.9503	1.33486	0.10594		47.303	0.03989	0.03889	-0.06899			20.49	-0.01992
													-34.9122	1.33807	0.10478		47.3293	0.03701	0.03883	-0.07182			20.5	-0.01992
													-34.8742	1.34106	0.10342		47.3555	0.03653	0.03879	-0.07226			20.51	-0.01992
													-34.8361	1.34369	0.10208		47.3818	0.03557	0.03874	-0.07318			20.52	-0.01992
													-34.7981	1.34578	0.10104		47.4081	0.03845	0.0387	-0.07025			20.53	-0.01992
													-34.7601	1.34715	0.10059		47.4343	0.03365	0.03866	-0.07501			20.54	-0.01992
													-34.722	1.34767	0.10091		47.4606	0.04086	0.03861	-0.06776			20.55	-0.01992
													-34.684	1.34731	0.10206		47.4868	0.03941	0.03857	-0.06915			20.56	-0.01992
													-34.646	1.3462	0.10391		47.5131	0.03581	0.03852	-0.07271			20.57	-0.01992
													-34.6079	1.34456	0.10619		47.5393	0.03581	0.03848	-0.07267			20.58	-0.01992
													-34.5699	1.34271	0.10857		47.5656	0.0322	0.03843	-0.07623			20.59	-0.01992
													-34.5318	1.34101	0.11073		47.5919	0.03653	0.03839	-0.07186			20.6	-0.01992
													-34.4938	1.33981	0.11241		47.6181	0.03845	0.03834	-0.06989			20.61	-0.01992
													-34.4558	1.33933	0.1135		47.6444	0.03773	0.03829	-0.07056			20.62	-0.01992
													-34.4177	1.33967	0.11401		47.6707	0.03725	0.03825	-0.07099			20.63	-0.01992
													-34.3797	1.34069	0.11401		47.6969	0.03629	0.0382	-0.07191			20.64	-0.01992
													-34.3416	1.34209	0.11359		47.7232	0.03605	0.03815	-0.0721			20.65	-0.01992
													-34.3036	1.3434	0.11282		47.7494	0.03485	0.0381	-0.07325			20.66	-0.01992
													-34.2656	1.3441	0.11174		47.7757	0.03797	0.03805	-0.07008			20.67	-0.01992
													-34.2275	1.34365	0.11036		47.802	0.03557	0.038	-0.07243			20.68	-0.01992
													-34.1895	1.34161	0.1087		47.8282	0.03653	0.03795	-0.07142			20.69	-0.01992
													-34.1515	1.33767	0.10683		47.8545	0.03749	0.0379	-0.07041			20.7	-0.01992
													-34.1134	1.33177	0.10491		47.8807	0.03725	0.03785	-0.0706			20.71	-0.01992
													-34.0754	1.3241	0.10309		47.907	0.04254	0.0378	-0.06527			20.72	-0.01992
													-34.0373	1.31513	0.10155		47.9333	0.03821	0.03775	-0.06954			20.73	-0.01992
													-33.9993	1.30552	0.10037		47.9595	0.03965	0.0377	-0.06805			20.74	-0.01992
													-33.9613	1.29597	0.09958		47.9858	0.02956	0.03765	-0.07809			20.75	-0.01992
													-33.9232	1.28705	0.09914		48.012	0.03557	0.0376	-0.07203			20.76	-0.01992
													-33.8852	1.27903	0.09901		48.0383	0.03413	0.03755	-0.07342			20.77	-0.01992
													-33.8471	1.27187	0.09918		48.0646	0.03509	0.0375	-0.07241			20.78	-0.01992
													-33.8091	1.26531	0.09967		48.0908	0.03485	0.03745	-0.0726			20.79	-0.01992
													-33.7711	1.25906	0.10053		48.1171	0.04182	0.03739	-0.06558			20.8	-0.01992
													-33.733	1.25302	0.1018		48.1433	0.03941	0.03734	-0.06793			20.81	-0.01992
													-33.695	1.24735	0.10343		48.1696	0.03341	0.03729	-0.07389			20.82	-0.01992
													-33.657	1.24242	0.10531		48.1959	0.04206	0.03724	-0.06518			20.83	-0.01992
													-33.6189	1.23858	0.10728		48.2221	0.03725	0.03719	-0.06994			20.84	-0.01992
													-33.5809	1.23601	0.10918		48.2484	0.04013	0.03714	-0.067			20.85	-0.01992
													-33.5428	1.2346	0.11094		48.2747	0.04518	0.03708	-0.0619			20.86	-0.01992
													-33.5048	1.23402	0.11254		48.3009	0.0423	0.03703	-0.06473			20.87	-0.01992
													-33.4668	1.23394	0.11405		48.3272	0.02908	0.03698	-0.0779			20.88	-0.01992
													-33.4287	1.23421	0.11552		48.3534	0.03533	0.03693	-0.0716			20.89	-0.01992
													-33.3907	1.23502	0.11699		48.3797	0.03557	0.03688	-0.07131			20.9	-0.01992
													-33.3527	1.23683	0.11842		48.4059	0.03917	0.03683	-0.06765			20.91	-0.01992
													-33.3146	1.2401	0.11968		48.4322	0.04134	0.03677	-0.06544			20.92	-0.01992
													-33.2766	1.24509	0.12063		48.4585	0.03244	0.03672	-0.07428			20.93	-0.01992
													-33.2385	1.25163	0.12111		48.4847	0.03581	0.03667	-0.07086			20.94	-0.01992
													-33.2005	1.25916	0.12103		48.511	0.04013	0.03662	-0.06649			20.95	-0.01992
													-33.1625	1.26682	0.12035		48.5373	0.03773	0.03657	-0.06884			20.96	-0.01992
													-33.1244	1.2737	0.11912		48.5635	0.04638	0.03652	-0.06014			20.97	-0.01992
													-33.0864	1.27908	0.11751		48.5898	0.03533	0.03647	-0.07114			20.98	-0.01992
													-33.0483	1.28254	0.11571		48.616	0.03509	0.03642	-0.07133			20.99	-0.01992
													-33.0103	1.284	0.11395		48.6423	0.03797	0.03637	-0.0684			21	-0.01992
													-32.9723	1.28369	0.11244		48.6686	0.03365	0.03632	-0.07267			21.01	-0.01992
													-32.9342	1.28203	0.11129		48.6948	0.03629	0.03627	-0.06998			21.02	-0.01992
													-32.8962	1.27954	0.11047		48.7211	0.03677	0.03622	-0.06945			21.03	-0.01992
													-32.8582	1.27673	0.10986		48.7473	0.03941	0.03617	-0.06676			21.04	-0.01992
													-32.8201	1.27393	0.10925		48.7736	0.04086	0.03612	-0.06527			21.05	-0.01992
													-32.7821	1.27124	0.10843		48.7999	0.0298	0.03608	-0.07628			21.06	-0.01992
													-32.744	1.26849	0.10731		48.8261	0.02932	0.03603	-0.07671			21.07	-0.01992
													-32.706	1.26538	0.10589		48.8524	0.03461	0.03598	-0.07138			21.08	-0.01992
													-32.668	1.2616	0.10429		48.8786	0.03509	0.03594	-0.07085			21.09	-0.01992
													-32.6299	1.25708	0.10269		48.9049	0.03821	0.03589	-0.06768			21.1	-0.01992
													-32.5919	1.2521	0.10127		48.9312	0.03268	0.03584	-0.07316			21.11	-0.01992
													-32.5539	1.24723	0.10018		48.9574	0.04086	0.0358	-0.06494			21.12	-0.01992
													-32.5158	1.24322	0.09948		48.9837	0.03629	0.03575	-0.06946			21.13	-0.01992
													-32.4778	1.24071	0.09919		49.0099	0.04206	0.03571	-0.06365			21.14	-0.01992
													-32.4397	1.24007	0.09929		49.0362	0.03989	0.03566	-0.06577			21.15	-0.01992
													-32.4017	1.24134	0.09969		49.0625	0.03437	0.03562	-0.07125			21.16	-0.01992
													-32.3637	1.24426	0.10026		49.0887	0.03389	0.03558	-0.07169			21.17	-0.01992
													-32.3256	1.24847	0.10082		49.115	0.03797	0.03553	-0.06756			21.18	-0.01992
													-32.2876	1.25364	0.10119		49.1412	0.03821	0.03549	-0.06728			21.19	-0.01992
													-32.2495	1.25952	0.10119		49.1675	0.04158	0.03545	-0.06387			21.2	-0.01992
													-32.2115	1.26592	0.10078		49.1938	0.03485	0.03541	-0.07056			21.21	-0.01992
													-32.1735	1.27262	0.10001		49.22	0.03629	0.03537	-0.06908			21.22	-0.01992
													-32.1354	1.27933	0.09906		49.2463	0.03605	0.03533	-0.06928			21.23	-0.01992
													-32.0974	1.28572	0.09815		49.2726	0.03172	0.03529	-0.07357			21.24	-0.01992
													-32.0594	1.29153	0.09741		49.2988	0.03629	0.03525	-0.06896			21.25	-0.01992
													-32.0213	1.29663	0.09689		49.3251	0.03677	0.03521	-0.06844			21.26	-0.01992
													-31.9833	1.30105	0.09649		49.3513	0.03509	0.03517	-0.07009			21.27	-0.01992
													-31.9452	1.30494	0.09601		49.3776	0.03605	0.03514	-0.06909			21.28	-0.01992
													-31.9072	1.30842	0.09529		49.4038	0.03437	0.0351	-0.07073			21.29	-0.01992
													-31.8692	1.31148	0.09422		49.4301	0.03989	0.03506	-0.06517			21.3	-0.01992
													-31.8311	1.31398	0.09283		49.4564	0.03941	0.03503	-0.06562			21.31	-0.01992
													-31.7931	1.31569	0.09127		49.4826	0.03341	0.03499	-0.07159			21.32	-0.01992
													-31.7551	1.31649	0.08975		49.5089	0.03317	0.03496	-0.0718			21.33	-0.01992
													-31.717	1.31641	0.08847		49.5352	0.03677	0.03493	-0.06816			21.34	-0.01992
													-31.679	1.3157	0.0876		49.5614	0.03749	0.03489	-0.0674			21.35	-0.01992
													-31.6409	1.31471	0.08726		49.5877	0.03581	0.03486	-0.06905			21.36	-0.01992
													-31.6029	1.31383	0.08748		49.6139	0.0322	0.03483	-0.07262			21.37	-0.01992
													-31.5649	1.31327	0.08823		49.6402	0.03605	0.0348	-0.06875			21.38	-0.01992
													-31.5268	1.31303	0.08937		49.6665	0.03749	0.03477	-0.06727			21.39	-0.01992
													-31.4888	1.31285	0.09075		49.6927	0.03677	0.03474	-0.06797			21.4	-0.01992
													-31.4507	1.31227	0.09213		49.719	0.03869	0.03471	-0.06601			21.41	-0.01992
													-31.4127	1.31078	0.09332		49.7452	0.03893	0.03468	-0.06574			21.42	-0.01992
													-31.3747	1.30789	0.09418		49.7715	0.03389	0.03465	-0.07076			21.43	-0.01992
													-31.3366	1.30326	0.09469		49.7978	0.03869	0.03462	-0.06593			21.44	-0.01992
													-31.2986	1.29682	0.09497		49.824	0.03797	0.03459	-0.06662			21.45	-0.01992
													-31.2606	1.28884	0.09519		49.8503	0.0322	0.03456	-0.07236			21.46	-0.01992
													-31.2225	1.27989	0.09552		49.8765	0.03485	0.03453	-0.06969			21.47	-0.01992
													-31.1845	1.27073	0.09608		49.9028	0.03821	0.03451	-0.0663			21.48	-0.01992
													-31.1464	1.26212	0.09685		49.9291	0.04278	0.03448	-0.0617			21.49	-0.01992
													-31.1084	1.25457	0.09778		49.9553	0.03749	0.03445	-0.06696			21.5	-0.01992
													-31.0704	1.24824	0.09872		49.9816	0.03917	0.03443	-0.06526			21.51	-0.01992
													-31.0323	1.24285	0.09958		50.0078	0.03773	0.0344	-0.06667			21.52	-0.01992
													-30.9943	1.23788	0.1003		50.0341	0.03485	0.03438	-0.06953			21.53	-0.01992
													-30.9563	1.23281	0.10085		50.0604	0.03413	0.03435	-0.07023			21.54	-0.01992
													-30.9182	1.22743	0.10129		50.0866	0.03413	0.03433	-0.0702			21.55	-0.01992
													-30.8802	1.22199	0.10164		50.1129	0.03292	0.0343	-0.07138			21.56	-0.01992
													-30.8421	1.21721	0.10193		50.1392	0.03052	0.03428	-0.07376			21.57	-0.01992
													-30.8041	1.21403	0.10219		50.1654	0.03629	0.03425	-0.06797			21.58	-0.01992
													-30.7661	1.21327	0.10245		50.1917	0.03581	0.03423	-0.06842			21.59	-0.01992
													-30.728	1.21529	0.10275		50.2179	0.02956	0.03421	-0.07465			21.6	-0.01992
													-30.69	1.21983	0.10313		50.2442	0.03461	0.03418	-0.06958			21.61	-0.01992
													-30.6519	1.22604	0.10366		50.2704	0.03244	0.03416	-0.07171			21.62	-0.01992
													-30.6139	1.23277	0.10434		50.2967	0.0298	0.03413	-0.07433			21.63	-0.01992
													-30.5759	1.23886	0.10516		50.323	0.03341	0.03411	-0.0707			21.64	-0.01992
													-30.5378	1.24353	0.10608		50.3492	0.03389	0.03409	-0.0702			21.65	-0.01992
													-30.4998	1.24653	0.10698		50.3755	0.03893	0.03406	-0.06513			21.66	-0.01992
													-30.4618	1.2481	0.10776		50.4017	0.0322	0.03404	-0.07183			21.67	-0.01992
													-30.4237	1.24882	0.10827		50.428	0.0322	0.03401	-0.07181			21.68	-0.01992
													-30.3857	1.24934	0.10843		50.4543	0.03845	0.03399	-0.06554			21.69	-0.01992
													-30.3476	1.25013	0.10817		50.4805	0.03461	0.03396	-0.06936			21.7	-0.01992
													-30.3096	1.25143	0.10754		50.5068	0.03292	0.03394	-0.07101			21.71	-0.01992
													-30.2716	1.25321	0.10667		50.5331	0.03461	0.03391	-0.0693			21.72	-0.01992
													-30.2335	1.25526	0.10575		50.5593	0.031	0.03389	-0.07288			21.73	-0.01992
													-30.1955	1.25736	0.10504		50.5856	0.03845	0.03386	-0.06541			21.74	-0.01992
													-30.1574	1.25929	0.10471		50.6118	0.03196	0.03383	-0.07187			21.75	-0.01992
													-30.1194	1.26094	0.10486		50.6381	0.03317	0.03381	-0.07064			21.76	-0.01991
													-30.0814	1.26231	0.10543		50.6644	0.02571	0.03378	-0.07806			21.77	-0.01991
													-30.0433	1.2635	0.1062		50.6906	0.03052	0.03375	-0.07323			21.78	-0.01991
													-30.0053	1.26477	0.10689		50.7169	0.02932	0.03372	-0.0744			21.79	-0.01991
													-29.9673	1.26642	0.10723		50.7431	0.03124	0.03369	-0.07245			21.8	-0.01991
													-29.9292	1.26877	0.10704		50.7694	0.03292	0.03366	-0.07074			21.81	-0.01991
													-29.8912	1.27194	0.10629		50.7957	0.03148	0.03363	-0.07215			21.82	-0.01991
													-29.8531	1.27577	0.1051		50.8219	0.03124	0.0336	-0.07236			21.83	-0.01991
													-29.8151	1.27968	0.10368		50.8482	0.03341	0.03357	-0.07016			21.84	-0.01991
													-29.7771	1.28279	0.10228		50.8744	0.02908	0.03354	-0.07446			21.85	-0.01991
													-29.739	1.28419	0.10113		50.9007	0.03004	0.03351	-0.07346			21.86	-0.01991
													-29.701	1.2832	0.10038		50.927	0.02884	0.03347	-0.07463			21.87	-0.01991
													-29.663	1.2797	0.10009		50.9532	0.03148	0.03344	-0.07196			21.88	-0.01991
													-29.6249	1.27422	0.10025		50.9795	0.03509	0.0334	-0.06832			21.89	-0.01991
													-29.5869	1.26773	0.10085		51.0057	0.03124	0.03337	-0.07213			21.9	-0.01991
													-29.5488	1.26133	0.10181		51.032	0.03124	0.03333	-0.07209			21.91	-0.01991
													-29.5108	1.25588	0.10308		51.0583	0.03052	0.0333	-0.07278			21.92	-0.01991
													-29.4728	1.25174	0.10456		51.0845	0.03869	0.03326	-0.06457			21.93	-0.01991
													-29.4347	1.24881	0.10614		51.1108	0.03533	0.03322	-0.06789			21.94	-0.01991
													-29.3967	1.24672	0.10768		51.1371	0.03268	0.03318	-0.0705			21.95	-0.01991
													-29.3586	1.24509	0.109		51.1633	0.03509	0.03314	-0.06806			21.96	-0.01991
													-29.3206	1.2437	0.10996		51.1896	0.02908	0.03311	-0.07403			21.97	-0.01991
													-29.2826	1.24255	0.11044		51.2158	0.031	0.03306	-0.07206			21.98	-0.01991
													-29.2445	1.24169	0.1104		51.2421	0.03341	0.03302	-0.06962			21.99	-0.01991
													-29.2065	1.24106	0.10987		51.2683	0.03268	0.03298	-0.0703			22	-0.01991
													-29.1685	1.24044	0.10898		51.2946	0.03389	0.03294	-0.06905			22.01	-0.0199
													-29.1304	1.23955	0.10787		51.3209	0.0298	0.0329	-0.0731			22.02	-0.0199
													-29.0924	1.23822	0.10672		51.3471	0.02788	0.03285	-0.07498			22.03	-0.0199
													-29.0543	1.23662	0.10571		51.3734	0.02884	0.03281	-0.07397			22.04	-0.0199
													-29.0163	1.2352	0.10497		51.3997	0.0298	0.03277	-0.07297			22.05	-0.0199
													-28.9783	1.2346	0.10459		51.4259	0.02812	0.03272	-0.0746			22.06	-0.0199
													-28.9402	1.23539	0.10464		51.4522	0.03389	0.03268	-0.06879			22.07	-0.0199
													-28.9022	1.2378	0.1051		51.4784	0.0298	0.03263	-0.07283			22.08	-0.0199
													-28.8642	1.24173	0.10594		51.5047	0.03244	0.03258	-0.07014			22.09	-0.01989
													-28.8261	1.24679	0.10711		51.531	0.03413	0.03254	-0.06841			22.1	-0.01989
													-28.7881	1.25258	0.10854		51.5572	0.02956	0.03249	-0.07293			22.11	-0.01989
													-28.75	1.25883	0.11018		51.5835	0.03485	0.03244	-0.06759			22.12	-0.01989
													-28.712	1.2655	0.112		51.6097	0.03365	0.03239	-0.06875			22.13	-0.01988
													-28.674	1.27259	0.11394		51.636	0.03365	0.03235	-0.0687			22.14	-0.01988
													-28.6359	1.28005	0.11594		51.6623	0.03172	0.0323	-0.07057			22.15	-0.01988
													-28.5979	1.28755	0.1179		51.6885	0.02956	0.03225	-0.07269			22.16	-0.01987
													-28.5598	1.29456	0.1197		51.7148	0.02716	0.0322	-0.07504			22.17	-0.01987
													-28.5218	1.30043	0.12123		51.741	0.03172	0.03215	-0.07043			22.18	-0.01986
													-28.4838	1.30468	0.12245		51.7673	0.03124	0.0321	-0.07086			22.19	-0.01985
													-28.4457	1.30712	0.12336		51.7936	0.03124	0.03205	-0.07081			22.2	-0.01983
													-28.4077	1.3079	0.12406		51.8198	0.03389	0.032	-0.06812			22.21	-0.0198
													-28.3697	1.30748	0.12466		51.8461	0.03509	0.03195	-0.06686			22.22	-0.01974
													-28.3316	1.30642	0.12525		51.8723	0.02692	0.0319	-0.07499			22.23	-0.01961
													-28.2936	1.3052	0.12581		51.8986	0.03244	0.03185	-0.06941			22.24	-0.01936
													-28.2555	1.30419	0.12626		51.9249	0.03268	0.0318	-0.06912			22.25	-0.01897
													-28.2175	1.30354	0.12643		51.9511	0.02836	0.03175	-0.07339			22.26	-0.01844
													-28.1795	1.30324	0.12622		51.9774	0.03389	0.0317	-0.06782			22.27	-0.01787
													-28.1414	1.30315	0.12561		52.0037	0.02908	0.03165	-0.07257			22.28	-0.01747
													-28.1034	1.30301	0.12468		52.0299	0.03365	0.0316	-0.06796			22.29	-0.01743
													-28.0654	1.30252	0.12363		52.0562	0.02932	0.03155	-0.07223			22.3	-0.01777
													-28.0273	1.30134	0.12262		52.0824	0.03004	0.0315	-0.07146			22.31	-0.01831
													-27.9893	1.29918	0.12174		52.1087	0.03076	0.03145	-0.07069			22.32	-0.01885
													-27.9512	1.29591	0.12095		52.135	0.03244	0.0314	-0.06896			22.33	-0.01927
													-27.9132	1.29156	0.12012		52.1612	0.0322	0.03135	-0.06915			22.34	-0.01953
													-27.8752	1.28634	0.11909		52.1875	0.031	0.0313	-0.0703			22.35	-0.01967
													-27.8371	1.28061	0.11777		52.2137	0.03797	0.03125	-0.06328			22.36	-0.01973
													-27.7991	1.2748	0.11616		52.24	0.03052	0.0312	-0.07068			22.37	-0.01975
													-27.761	1.26939	0.11439		52.2662	0.02716	0.03115	-0.074			22.38	-0.01975
													-27.723	1.26481	0.11262		52.2925	0.03124	0.0311	-0.06986			22.39	-0.01975
													-27.685	1.26147	0.11098		52.3188	0.03485	0.03105	-0.0662			22.4	-0.01973
													-27.6469	1.25968	0.10957		52.345	0.03124	0.031	-0.06976			22.41	-0.01971
													-27.6089	1.25959	0.10843		52.3713	0.03148	0.03095	-0.06947			22.42	-0.01968
													-27.5709	1.26119	0.10759		52.3976	0.03052	0.03091	-0.07038			22.43	-0.01964
													-27.5328	1.26429	0.1071		52.4238	0.03196	0.03086	-0.0689			22.44	-0.01956
													-27.4948	1.26854	0.10701		52.4501	0.03196	0.03081	-0.06885			22.45	-0.01942
													-27.4567	1.27353	0.10736		52.4763	0.03629	0.03077	-0.06448			22.46	-0.0191
													-27.4187	1.27888	0.10811		52.5026	0.03148	0.03072	-0.06924			22.47	-0.01844
													-27.3807	1.28428	0.10914		52.5289	0.03557	0.03068	-0.06511			22.48	-0.0172
													-27.3426	1.28953	0.11022		52.5551	0.03413	0.03063	-0.06651			22.49	-0.01518
													-27.3046	1.29445	0.11112		52.5814	0.03292	0.03059	-0.06766			22.5	-0.01245
													-27.2665	1.29888	0.11165		52.6076	0.03268	0.03055	-0.06786			22.51	-0.00954
													-27.2285	1.30265	0.11172		52.6339	0.02932	0.0305	-0.07118			22.52	-0.00744
													-27.1905	1.30561	0.11136		52.6602	0.02788	0.03046	-0.07258			22.53	-0.0072
													-27.1524	1.30769	0.11069		52.6864	0.03196	0.03042	-0.06846			22.54	-0.00896
													-27.1144	1.30892	0.10986		52.7127	0.02812	0.03038	-0.07226			22.55	-0.01179
													-27.0764	1.30943	0.10904		52.7389	0.03004	0.03034	-0.0703			22.56	-0.01462
													-27.0383	1.3093	0.10837		52.7652	0.02932	0.0303	-0.07098			22.57	-0.01682
													-27.0003	1.30857	0.10796		52.7915	0.02764	0.03026	-0.07263			22.58	-0.01823
													-26.9622	1.30715	0.10792		52.8177	0.03124	0.03023	-0.06899			22.59	-0.019
													-26.9242	1.30491	0.1083		52.844	0.03317	0.03019	-0.06703			22.6	-0.01938
													-26.8862	1.30174	0.1091		52.8702	0.0286	0.03016	-0.07156			22.61	-0.01955
													-26.8481	1.29765	0.11022		52.8965	0.02812	0.03013	-0.07201			22.62	-0.01964
													-26.8101	1.2928	0.1115		52.9228	0.03317	0.03009	-0.06693			22.63	-0.01969
													-26.7721	1.28744	0.11275		52.949	0.0286	0.03006	-0.07146			22.64	-0.01973
													-26.734	1.28181	0.11378		52.9753	0.03341	0.03004	-0.06663			22.65	-0.01976
													-26.696	1.27607	0.11451		53.0016	0.02956	0.03001	-0.07045			22.66	-0.01978
													-26.6579	1.27032	0.11492		53.0278	0.03148	0.02998	-0.0685			22.67	-0.0198
													-26.6199	1.26464	0.11507		53.0541	0.02788	0.02996	-0.07208			22.68	-0.01981
													-26.5819	1.25923	0.115		53.0803	0.0298	0.02994	-0.07014			22.69	-0.01982
													-26.5438	1.2544	0.11471		53.1066	0.02764	0.02992	-0.07228			22.7	-0.01983
													-26.5058	1.25061	0.11412		53.1328	0.03268	0.0299	-0.06722			22.71	-0.01984
													-26.4677	1.24825	0.11308		53.1591	0.03365	0.02989	-0.06624			22.72	-0.01985
													-26.4297	1.24755	0.11147		53.1854	0.02668	0.02988	-0.0732			22.73	-0.01985
													-26.3917	1.24846	0.10923		53.2116	0.03292	0.02987	-0.06694			22.74	-0.01986
													-26.3536	1.25063	0.10645		53.2379	0.02956	0.02986	-0.0703			22.75	-0.01986
													-26.3156	1.25356	0.10335		53.2642	0.03437	0.02986	-0.06549			22.76	-0.01987
													-26.2776	1.25671	0.10024		53.2904	0.0298	0.02985	-0.07005			22.77	-0.01987
													-26.2395	1.25973	0.09748		53.3167	0.02932	0.02986	-0.07054			22.78	-0.01988
													-26.2015	1.26242	0.09538		53.3429	0.03268	0.02986	-0.06718			22.79	-0.01988
													-26.1634	1.26481	0.09415		53.3692	0.03004	0.02987	-0.06983			22.8	-0.01988
													-26.1254	1.267	0.09386		53.3955	0.031	0.02988	-0.06888			22.81	-0.01988
													-26.0874	1.26908	0.09444		53.4217	0.03124	0.0299	-0.06865			22.82	-0.01989
													-26.0493	1.27102	0.0957		53.448	0.03172	0.02992	-0.06819			22.83	-0.01989
													-26.0113	1.27263	0.09737		53.4742	0.03124	0.02994	-0.0687			22.84	-0.01989
													-25.9733	1.27359	0.09917		53.5005	0.02716	0.02996	-0.07281			22.85	-0.01989
													-25.9352	1.27347	0.10089		53.5268	0.02812	0.02999	-0.07188			22.86	-0.01989
													-25.8972	1.27181	0.10235		53.553	0.03196	0.03003	-0.06806			22.87	-0.01989
													-25.8591	1.26827	0.10349		53.5793	0.03196	0.03007	-0.0681			22.88	-0.01989
													-25.8211	1.26276	0.10428		53.6055	0.03172	0.03011	-0.06838			22.89	-0.01989
													-25.7831	1.25555	0.10475		53.6318	0.02716	0.03015	-0.07299			22.9	-0.01989
													-25.745	1.24729	0.10491		53.6581	0.03437	0.0302	-0.06583			22.91	-0.0199
													-25.707	1.23897	0.10478		53.6843	0.03557	0.03025	-0.06468			22.92	-0.0199
													-25.6689	1.23172	0.10436		53.7106	0.0286	0.0303	-0.07171			22.93	-0.0199
													-25.6309	1.2266	0.10371		53.7368	0.02812	0.03036	-0.07224			22.94	-0.0199
													-25.5929	1.22435	0.10292		53.7631	0.03124	0.03042	-0.06918			22.95	-0.0199
													-25.5548	1.22522	0.1021		53.7894	0.03052	0.03049	-0.06997			22.96	-0.0199
													-25.5168	1.22894	0.10139		53.8156	0.02764	0.03055	-0.07292			22.97	-0.0199
													-25.4788	1.23484	0.1009		53.8419	0.0298	0.03062	-0.07082			22.98	-0.0199
													-25.4407	1.24203	0.10067		53.8681	0.03341	0.03069	-0.06729			22.99	-0.0199
													-25.4027	1.24961	0.10071		53.8944	0.03028	0.03076	-0.07048			23	-0.0199
													-25.3646	1.25691	0.10093		53.9207	0.03244	0.03084	-0.06839			23.01	-0.0199
													-25.3266	1.26362	0.10125		53.9469	0.02668	0.03091	-0.07424			23.02	-0.0199
													-25.2886	1.26975	0.10158		53.9732	0.02956	0.03099	-0.07143			23.03	-0.0199
													-25.2505	1.27559	0.10183		53.9995	0.02644	0.03106	-0.07463			23.04	-0.0199
													-25.2125	1.28146	0.1019		54.0257	0.03341	0.03114	-0.06773			23.05	-0.0199
													-25.1745	1.2876	0.10173		54.052	0.02668	0.03121	-0.07453			23.06	-0.0199
													-25.1364	1.29401	0.10128		54.0782	0.02692	0.03128	-0.07436			23.07	-0.0199
													-25.0984	1.30044	0.10051		54.1045	0.0298	0.03135	-0.07155			23.08	-0.0199
													-25.0603	1.30651	0.09947		54.1307	0.03172	0.03142	-0.0697			23.09	-0.0199
													-25.0223	1.31188	0.09825		54.157	0.03389	0.03148	-0.0676			23.1	-0.01989
													-24.9843	1.31636	0.09701		54.1833	0.03244	0.03154	-0.0691			23.11	-0.01989
													-24.9462	1.31997	0.09594		54.2095	0.03004	0.0316	-0.07156			23.12	-0.01989
													-24.9082	1.32288	0.09524		54.2358	0.02716	0.03165	-0.07449			23.13	-0.01989
													-24.8701	1.32523	0.09508		54.2621	0.02836	0.03169	-0.07333			23.14	-0.01989
													-24.8321	1.32702	0.09554		54.2883	0.03605	0.03173	-0.06568			23.15	-0.01989
													-24.7941	1.32807	0.09661		54.3146	0.0298	0.03175	-0.07195			23.16	-0.01989
													-24.756	1.32807	0.09819		54.3408	0.03317	0.03177	-0.06861			23.17	-0.01989
													-24.718	1.32682	0.10011		54.3671	0.03653	0.03178	-0.06525			23.18	-0.01988
													-24.68	1.32434	0.10214		54.3934	0.02884	0.03178	-0.07294			23.19	-0.01988
													-24.6419	1.32095	0.10407		54.4196	0.03485	0.03177	-0.06693			23.2	-0.01988
													-24.6039	1.31716	0.10576		54.4459	0.02956	0.03175	-0.07219			23.21	-0.01988
													-24.5658	1.31352	0.1071		54.4721	0.03365	0.03173	-0.06808			23.22	-0.01987
													-24.5278	1.31038	0.10808		54.4984	0.03341	0.03169	-0.06829			23.23	-0.01987
													-24.4898	1.30784	0.1087		54.5247	0.03701	0.03165	-0.06464			23.24	-0.01986
													-24.4517	1.30579	0.10896		54.5509	0.02475	0.0316	-0.07685			23.25	-0.01986
													-24.4137	1.30411	0.10882		54.5772	0.03052	0.03155	-0.07102			23.26	-0.01985
													-24.3757	1.30278	0.10821		54.6034	0.03172	0.03149	-0.06976			23.27	-0.01984
													-24.3376	1.30194	0.10703		54.6297	0.03317	0.03143	-0.06826			23.28	-0.01983
													-24.2996	1.30183	0.10527		54.656	0.03292	0.03136	-0.06844			23.29	-0.01982
													-24.2615	1.30259	0.10298		54.6822	0.02956	0.0313	-0.07174			23.3	-0.01981
													-24.2235	1.30412	0.10036		54.7085	0.03076	0.03124	-0.07048			23.31	-0.01979
													-24.1855	1.30615	0.09765		54.7347	0.03437	0.03118	-0.06682			23.32	-0.01977
													-24.1474	1.30826	0.09513		54.761	0.0298	0.03113	-0.07133			23.33	-0.01973
													-24.1094	1.31016	0.09303		54.7873	0.0322	0.03108	-0.06887			23.34	-0.01968
													-24.0713	1.3118	0.09146		54.8135	0.03268	0.03103	-0.06835			23.35	-0.01957
													-24.0333	1.31342	0.09039		54.8398	0.02692	0.03099	-0.07408			23.36	-0.01933
													-23.9953	1.31537	0.08974		54.8661	0.031	0.03096	-0.06996			23.37	-0.01884
													-23.9572	1.31791	0.08936		54.8923	0.02956	0.03093	-0.07137			23.38	-0.01793
													-23.9192	1.32106	0.08909		54.9186	0.03148	0.03091	-0.06943			23.39	-0.01649
													-23.8812	1.32449	0.08885		54.9448	0.0298	0.03089	-0.07109			23.4	-0.01459
													-23.8431	1.32763	0.08858		54.9711	0.02596	0.03089	-0.07493			23.41	-0.01263
													-23.8051	1.32985	0.08824		54.9973	0.03028	0.03088	-0.0706			23.42	-0.01131
													-23.767	1.33063	0.08785		55.0236	0.03076	0.03089	-0.07013			23.43	-0.01131
													-23.729	1.32967	0.08746		55.0499	0.03413	0.0309	-0.06678			23.44	-0.01263
													-23.691	1.32694	0.08713		55.0761	0.03076	0.03092	-0.07016			23.45	-0.01459
													-23.6529	1.32267	0.08697		55.1024	0.03389	0.03095	-0.06706			23.46	-0.01649
													-23.6149	1.31721	0.08706		55.1287	0.03389	0.03098	-0.06709			23.47	-0.01793
													-23.5768	1.31106	0.08746		55.1549	0.03052	0.03102	-0.07049			23.48	-0.01884
													-23.5388	1.30475	0.08817		55.1812	0.02764	0.03106	-0.07342			23.49	-0.01933
													-23.5008	1.29876	0.08911		55.2074	0.03028	0.03111	-0.07083			23.5	-0.01956
													-23.4627	1.29349	0.09017		55.2337	0.03148	0.03116	-0.06968			23.51	-0.01968
													-23.4247	1.2891	0.09117		55.26	0.03317	0.03122	-0.06806			23.52	-0.01973
													-23.3867	1.28554	0.09199		55.2862	0.03244	0.03128	-0.06884			23.53	-0.01977
													-23.3486	1.28253	0.09256		55.3125	0.03076	0.03135	-0.07059			23.54	-0.01979
													-23.3106	1.27966	0.09287		55.3387	0.03677	0.03142	-0.06465			23.55	-0.01981
													-23.2725	1.27657	0.09298		55.365	0.0286	0.0315	-0.0729			23.56	-0.01982
													-23.2345	1.27306	0.09298		55.3913	0.03317	0.03158	-0.06841			23.57	-0.01983
													-23.1965	1.26912	0.09294		55.4175	0.02932	0.03166	-0.07234			23.58	-0.01984
													-23.1584	1.26493	0.0929		55.4438	0.03052	0.03174	-0.07122			23.59	-0.01985
													-23.1204	1.26078	0.09289		55.47	0.03148	0.03182	-0.07034			23.6	-0.01986
													-23.0824	1.25696	0.09286		55.4963	0.03196	0.03191	-0.06994			23.61	-0.01986
													-23.0443	1.25369	0.09279		55.5226	0.03677	0.03199	-0.06522			23.62	-0.01987
													-23.0063	1.25108	0.09268		55.5488	0.02788	0.03208	-0.0742			23.63	-0.01987
													-22.9682	1.24912	0.09255		55.5751	0.03124	0.03217	-0.07093			23.64	-0.01987
													-22.9302	1.24768	0.09246		55.6013	0.03677	0.03226	-0.06549			23.65	-0.01988
													-22.8922	1.24656	0.0925		55.6276	0.03292	0.03234	-0.06942			23.66	-0.01988
													-22.8541	1.24559	0.09276		55.6539	0.03268	0.03243	-0.06974			23.67	-0.01988
													-22.8161	1.24463	0.09326		55.6801	0.02547	0.03251	-0.07703			23.68	-0.01988
													-22.778	1.24378	0.09402		55.7064	0.03148	0.03259	-0.0711			23.69	-0.01988
													-22.74	1.24331	0.09498		55.7326	0.03124	0.03266	-0.07142			23.7	-0.01989
													-22.702	1.24367	0.09609		55.7589	0.03413	0.03274	-0.06861			23.71	-0.01989
													-22.6639	1.24529	0.09728		55.7852	0.03317	0.03281	-0.06964			23.72	-0.01989
													-22.6259	1.24843	0.0985		55.8114	0.03268	0.03287	-0.07019			23.73	-0.01989
													-22.5879	1.25299	0.09967		55.8377	0.03317	0.03293	-0.06977			23.74	-0.01989
													-22.5498	1.25849	0.10074		55.864	0.03413	0.03299	-0.06886			23.75	-0.01989
													-22.5118	1.26424	0.10159		55.8902	0.03509	0.03304	-0.06795			23.76	-0.01989
													-22.4737	1.26955	0.10213		55.9165	0.03677	0.03308	-0.06631			23.77	-0.01989
													-22.4357	1.27404	0.10229		55.9427	0.03196	0.03312	-0.07116			23.78	-0.01989
													-22.3977	1.27776	0.10207		55.969	0.03028	0.03315	-0.07287			23.79	-0.01989
													-22.3596	1.28114	0.10156		55.9952	0.03485	0.03318	-0.06833			23.8	-0.01989
													-22.3216	1.28483	0.10093		56.0215	0.03485	0.03319	-0.06835			23.81	-0.01989
													-22.2836	1.28939	0.10042		56.0478	0.03605	0.0332	-0.06715			23.82	-0.01989
													-22.2455	1.29509	0.1002		56.074	0.02908	0.03321	-0.07413			23.83	-0.01988
													-22.2075	1.30179	0.10036		56.1003	0.02812	0.0332	-0.07508			23.84	-0.01988
													-22.1694	1.30905	0.10086		56.1266	0.03485	0.03319	-0.06834			23.85	-0.01988
													-22.1314	1.31628	0.10152		56.1528	0.03437	0.03317	-0.06881			23.86	-0.01988
													-22.0934	1.3229	0.10212		56.1791	0.03533	0.03315	-0.06782			23.87	-0.01987
													-22.0553	1.32853	0.10245		56.2053	0.02932	0.03312	-0.0738			23.88	-0.01987
													-22.0173	1.33298	0.10235		56.2316	0.031	0.03308	-0.07208			23.89	-0.01987
													-21.9792	1.33625	0.10178		56.2579	0.03004	0.03304	-0.073			23.9	-0.01986
													-21.9412	1.33855	0.10079		56.2841	0.03028	0.033	-0.07272			23.91	-0.01985
													-21.9032	1.34019	0.09952		56.3104	0.0298	0.03295	-0.07315			23.92	-0.01985
													-21.8651	1.34158	0.09816		56.3366	0.03725	0.03289	-0.06564			23.93	-0.01984
													-21.8271	1.34313	0.09693		56.3629	0.03413	0.03284	-0.06871			23.94	-0.01982
													-21.7891	1.34514	0.09603		56.3892	0.0274	0.03278	-0.07538			23.95	-0.0198
													-21.751	1.34765	0.09564		56.4154	0.03124	0.03272	-0.07148			23.96	-0.01977
													-21.713	1.35049	0.09584		56.4417	0.03148	0.03266	-0.07117			23.97	-0.0197
[truncated: 8,397 more rows]

## Sheet: Fig. 3
Fig. 3d
X-axis	Y-axis
0.000585769	16.0324
0.00176	16.6351
0.00293	16.6711
0.0041	16.4775
0.00527	16.003
0.00644	15.4833
0.00761	15.3103
0.00879	15.4457
0.00996	15.3759
0.01113	14.7865
0.0123	14.1736
0.01347	14.1425
0.01464	14.6298
0.01582	14.6264
0.01699	15.0099
0.01816	15.134
0.01933	15.1675
0.0205	15.0302
0.02167	15.1788
0.02284	15.3419
0.02402	15.4268
0.02519	15.5462
0.02636	15.3445
0.02753	15.0779
0.0287	15.0282
0.02987	15.1582
0.03105	15.235
0.03222	15.4397
0.03339	15.5188
0.03456	15.8972
0.03573	15.6331
0.0369	15.1495
0.03807	15.0605
0.03925	15.3227
0.04042	15.7989
0.04159	15.958
0.04276	15.7691
0.04393	15.7237
0.0451	15.7077
0.04628	15.8116
0.04745	15.9333
0.04862	15.927
0.04979	15.8987
0.05096	15.6677
0.05213	15.7594
0.0533	15.8819
0.05448	16.1311
0.05565	16.0372
0.05682	15.8253
0.05799	15.5967
0.05916	15.4345
0.06033	15.4202
0.06151	15.5326
0.06268	15.6403
0.06385	15.7416
0.06502	15.7249
0.06619	15.7261
0.06736	15.8115
0.06853	15.8827
0.06971	16.015
0.07088	16.1571
0.07205	16.1666
0.07322	16.1925
0.07439	16.0692
0.07556	15.9769
0.07674	15.9236
0.07791	15.9944
0.07908	15.9889
0.08025	15.9783
0.08142	15.9069
0.08259	15.7723
0.08376	15.6231
0.08494	15.549
0.08611	15.5646
0.08728	15.6771
0.08845	15.7155
0.08962	15.6117
0.09079	15.7958
0.09197	16.0378
0.09314	15.937
0.09431	15.7959
0.09548	15.7675
0.09665	15.872
0.09782	15.9932
0.09899	15.9133
0.10017	15.8103
0.10134	15.6094
0.10251	15.5827
0.10368	15.7356
0.10485	15.7937
0.10602	15.7761
0.1072	15.5333
0.10837	15.6407
0.10954	15.8313
0.11071	16.0914
0.11188	16.1491
0.11305	16.1537
0.11422	16.1344
0.1154	16.1252
0.11657	15.9988
0.11774	15.9146
0.11891	15.8677
0.12008	15.9221
0.12125	15.9826
0.12243	16.1166
0.1236	16.0851
0.12477	16.0849
0.12594	15.9274
0.12711	15.9105
0.12828	15.859
0.12945	15.9465
0.13063	15.9332
0.1318	15.9578
0.13297	16.0276
0.13414	16.087
0.13531	16.214
0.13648	16.2451
0.13766	16.1912
0.13883	16.0837
0.14	16.1298
0.14117	16.0499
0.14234	16.127
0.14351	16.2357
0.14468	16.3384
0.14586	16.5592
0.14703	16.5842
0.1482	16.5519
0.14937	16.4519
0.15054	16.542
0.15171	16.7755
0.15289	17.1281
0.15406	17.4819
0.15523	17.9122
0.1564	18.6089
0.15757	19.8421
0.15874	21.5556
0.15991	24.1212
0.16109	28.2187
0.16226	33.8643
0.16343	42.2395
0.1646	49.9559
0.16577	60.1517
0.16694	67.5955
0.16812	76.3791
0.16929	82.0682
0.17046	88.5744
0.17163	93.3575
0.1728	98.6592
0.17397	101.729
0.17514	105.818
0.17632	107.701
0.17749	110.756
0.17866	111.944
0.17983	113.259
0.181	113.22
0.18217	113.626
0.18335	113.509
0.18452	113.959
0.18569	114.202
0.18686	114.068
0.18803	113.864
0.1892	113.129
0.19037	113.722
0.19155	113.048
0.19272	113.099
0.19389	111.6
0.19506	111.285
0.19623	110.07
0.1974	110.147
0.19858	109.656
0.19975	109.633
0.20092	108.966
0.20209	108.465
0.20326	108.084
0.20443	108.554
0.2056	109.041
0.20678	109.383
0.20795	109.176
0.20912	108.617
0.21029	108.512
0.21146	107.607
0.21263	107.584
0.21381	107.057
0.21498	107.303
0.21615	106.646
0.21732	106.503
0.21849	106.045
0.21966	106.358
0.22083	106.346
0.22201	106.637
0.22318	106.128
0.22435	105.858
0.22552	105.256
0.22669	105.149
0.22786	105.079
0.22904	105.102
0.23021	105.641
0.23138	105.82
0.23255	106.212
0.23372	106.048
0.23489	106.488
0.23606	105.812
0.23724	106.283
0.23841	106.234
0.23958	106.963
0.24075	106.771
0.24192	107.009
0.24309	106.807
0.24427	106.855
0.24544	106.863
0.24661	106.768
0.24778	106.734
0.24895	106.767
0.25012	106.913
0.25129	106.93
0.25247	107.551
0.25364	107.459
0.25481	107.989
0.25598	107.649
0.25715	107.845
0.25832	107.501
0.2595	107.717
0.26067	107.477
0.26184	107.629
0.26301	107.512
0.26418	107.624
0.26535	107.768
0.26652	108.282
0.2677	108.458
0.26887	108.587
0.27004	108.434
0.27121	108.504
0.27238	108.802
0.27355	109.325
0.27473	109.951
0.2759	109.951
0.27707	110.169
0.27824	109.92
0.27941	110.431
0.28058	110.449
0.28175	110.823
0.28293	110.665
0.2841	110.885
0.28527	110.792
0.28644	110.902
0.28761	110.593
0.28878	110.807
0.28996	111.079
0.29113	111.337
0.2923	111.809
0.29347	111.956
0.29464	112.774
0.29581	112.937
0.29698	113.632
0.29816	113.565
0.29933	113.805
0.3005	113.29
0.30167	113.319
0.30284	113.077
0.30401	113.541
0.30519	113.551
0.30636	113.939
0.30753	114.053
0.3087	114.5
0.30987	114.965
0.31104	115.173
0.31221	115.311
0.31339	115.347
0.31456	115.895
0.31573	115.801
0.3169	116.394
0.31807	116.545
0.31924	117.702
0.32042	118.02
0.32159	118.678
0.32276	118.603
0.32393	119.134
0.3251	119.055
0.32627	119.359
0.32744	119.38
0.32862	119.985
0.32979	120.514
0.33096	120.912
0.33213	121.495
0.3333	122.066
0.33447	123.022
0.33565	123.353
0.33682	123.913
0.33799	123.99
0.33916	124.755
0.34033	124.742
0.3415	125.502
0.34267	125.592
0.34385	126.513
0.34502	127.089
0.34619	127.876
0.34736	128.475
0.34853	129.638
0.3497	130.485
0.35088	131.42
0.35205	132.186
0.35322	132.981
0.35439	133.963
0.35556	134.952
0.35673	136.365
0.3579	137.296
0.35908	138.672
0.36025	139.396
0.36142	140.732
0.36259	141.071
0.36376	142.238
0.36493	142.854
0.36611	144.279
0.36728	145.112
0.36845	147.241
0.36962	148.726
0.37079	150.315
0.37196	151.292
0.37313	152.916
0.37431	154.359
0.37548	156.062
0.37665	157.923
0.37782	159.592
0.37899	162.166
0.38016	163.701
0.38134	165.802
0.38251	167.255
0.38368	170.157
0.38485	171.59
0.38602	174.965
0.38719	177.635
0.38836	181.013
0.38954	183.361
0.39071	186.714
0.39188	189.549
0.39305	193.223
0.39422	196.427
0.39539	199.747
0.39657	203.2
0.39774	207.07
0.39891	211.611
0.40008	215.873
0.40125	221.045
0.40242	224.831
0.40359	230.529
0.40477	234.56
0.40594	240.638
0.40711	245.047
0.40828	252.238
0.40945	257.335
0.41062	264.343
0.4118	270.045
0.41297	276.65
0.41414	282.724
0.41531	289.826
0.41648	296.392
0.41765	303.605
0.41882	310.571
0.42	317.758
0.42117	326.384
0.42234	333.676
0.42351	341.438
0.42468	347.073
0.42585	353.727
0.42703	358.673
0.4282	365.544
0.42937	370.513
0.43054	376.472
0.43171	381.04
0.43288	386.219
0.43405	389.2
0.43523	392.839
0.4364	395.203
0.43757	397.789
0.43874	399.468
0.43991	400
0.44108	399.574
0.44226	398.489
0.44343	396.906
0.4446	394.628
0.44577	391.508
0.44694	386.848
0.44811	382.748
0.44928	377.773
0.45046	373.371
0.45163	367.619
0.4528	362.539
0.45397	355.364
0.45514	348.755
0.45631	341.406
0.45749	334.636
0.45866	327.883
0.45983	321.372
0.461	313.857
0.46217	306.941
0.46334	299.535
0.46451	292.386
0.46569	285.964
0.46686	279.263
0.46803	272.663
0.4692	265.905
0.47037	260.147
0.47154	254.126
0.47272	248.846
0.47389	243.172
0.47506	238.395
0.47623	232.953
0.4774	228.111
0.47857	222.868
0.47974	218.521
0.48092	214.036
0.48209	210.68
0.48326	206.994
0.48443	203.157
0.4856	199.181
0.48677	195.835
0.48795	192.537
0.48912	189.098
0.49029	186.348
0.49146	183.24
0.49263	180.508
0.4938	177.517
0.49497	175.584
0.49615	172.735
0.49732	170.391
0.49849	167.909
0.49966	166.1
0.50083	163.955
0.502	162.298
0.50318	160.387
0.50435	158.979
0.50552	157.233
0.50669	155.307
0.50786	153.381
0.50903	151.349
0.5102	149.789
0.51138	148.144
0.51255	147.131
0.51372	145.943
0.51489	145.073
0.51606	143.785
0.51723	142.751
0.51841	141.139
0.51958	139.772
0.52075	138.152
0.52192	137.079
0.52309	136.213
0.52426	135.819
0.52543	135.259
0.52661	134.418
0.52778	133.637
0.52895	132.922
0.53012	132.47
0.53129	131.697
0.53246	130.937
0.53364	129.938
0.53481	129.202
0.53598	127.989
0.53715	127.393
0.53832	126.516
0.53949	126.191
0.54066	125.504
0.54184	125.127
0.54301	124.527
0.54418	124.268
0.54535	123.79
0.54652	123.548
0.54769	122.871
0.54887	122.263
0.55004	121.511
0.55121	120.891
0.55238	120.286
0.55355	119.652
0.55472	119.158
0.55589	118.472
0.55707	118.19
0.55824	117.837
0.55941	117.779
0.56058	117.165
0.56175	116.883
0.56292	116.346
0.5641	116.159
0.56527	115.661
0.56644	115.666
0.56761	115.377
0.56878	115.178
0.56995	114.919
0.57112	114.875
0.5723	114.707
0.57347	114.133
0.57464	113.496
0.57581	113.132
0.57698	113.076
0.57815	113.048
0.57933	113.034
0.5805	112.676
0.58167	112.362
0.58284	112.084
0.58401	111.979
0.58518	111.704
0.58635	111.46
0.58753	111.313
0.5887	111.074
0.58987	110.861
0.59104	110.59
0.59221	110.332
0.59338	109.995
0.59456	110.052
0.59573	110.198
0.5969	110.497
0.59807	110.468
0.59924	110.602
0.60041	110.314
0.60158	110.11
0.60276	109.976
0.60393	109.961
0.6051	109.639
0.60627	109.64
0.60744	109.25
0.60861	109.124
0.60979	108.769
0.61096	108.752
0.61213	108.692
0.6133	108.834
0.61447	108.715
0.61564	108.703
0.61681	108.322
0.61799	107.96
0.61916	107.535
0.62033	107.435
0.6215	107.549
0.62267	107.52
0.62384	107.41
0.62502	107.181
0.62619	107.026
0.62736	106.955
0.62853	107.16
0.6297	107.219
0.63087	107.418
0.63204	107.121
0.63322	106.966
0.63439	106.671
0.63556	106.757
0.63673	106.544
0.6379	106.593
0.63907	106.541
0.64025	106.423
0.64142	106.164
0.64259	106.1
0.64376	105.946
0.64493	105.502
0.6461	105.667
0.64727	105.784
0.64845	106.053
0.64962	106.035
0.65079	106.27
0.65196	106.328
0.65313	106.484
0.6543	106.535
0.65548	106.472
0.65665	106.169
0.65782	106.098
0.65899	106.034
0.66016	105.913
0.66133	105.641
0.6625	105.583
0.66368	105.652
0.66485	105.748
0.66602	105.928
0.66719	105.884
0.66836	105.945
0.66953	105.843
0.67071	105.972
0.67188	105.814
0.67305	105.75
0.67422	105.711
0.67539	105.848
0.67656	105.801
0.67773	105.911
0.67891	105.814
0.68008	105.813
0.68125	105.726
0.68242	105.688
0.68359	105.499
0.68476	105.49
0.68594	105.494
0.68711	105.468
0.68828	105.538
0.68945	105.52
0.69062	105.653
0.69179	105.797
0.69296	105.77
0.69414	105.561
0.69531	105.4
0.69648	105.035
0.69765	105.123
0.69882	105.239
0.69999	105.579
0.70117	105.621
0.70234	105.793
0.70351	105.762
0.70468	105.627
0.70585	105.513
0.70702	105.618
0.70819	105.66
0.70937	105.797
0.71054	105.638
0.71171	105.354
0.71288	105.22
0.71405	105.195
0.71522	105.385
0.7164	105.31
0.71757	105.425
0.71874	105.511
0.71991	105.77
0.72108	105.702
0.72225	105.824
0.72342	105.865
0.7246	106.293
0.72577	106.363
0.72694	106.514
0.72811	106.595
0.72928	106.407
0.73045	106.033
0.73163	105.957
0.7328	105.849
0.73397	106.009
0.73514	106.326
0.73631	106.588
0.73748	106.835
0.73865	106.919
0.73983	106.891
0.741	106.901
0.74217	106.907
0.74334	106.585
0.74451	106.534
0.74568	106.443
0.74686	106.411
0.74803	106.107
0.7492	106.345
0.75037	106.238
0.75154	106.333
0.75271	106.269
0.75388	106.628
0.75506	106.785
0.75623	107.128
0.7574	107.304
0.75857	107.306
0.75974	107.338
0.76091	107.435
0.76209	107.43
0.76326	107.44
0.76443	107.804
0.7656	108.218
0.76677	108.551
0.76794	108.512
0.76911	108.739
0.77029	108.802
0.77146	109.044
0.77263	109.146
0.7738	109.621
0.77497	109.902
0.77614	110.275
0.77732	110.285
0.77849	110.379
0.77966	110.62
0.78083	110.857
0.782	111.483
0.78317	112.231
0.78434	112.84
0.78552	113.34
0.78669	114.286
0.78786	115.376
0.78903	116.851
0.7902	118.235
0.79137	120.154
0.79255	121.36
0.79372	123.025
0.79489	124.629
0.79606	126.451
0.79723	127.882
0.7984	129.233
0.79957	130.149
0.80075	130.719
0.80192	130.907
0.80309	130.873
0.80426	130.549
0.80543	129.803
0.8066	128.909
0.80778	127.799
0.80895	126.72
0.81012	125.473
0.81129	124.427
0.81246	123.622
0.81363	123.077
0.8148	122.352
0.81598	121.723
0.81715	121.197
0.81832	120.653
0.81949	119.996
0.82066	119.438
0.82183	118.694
0.82301	118.316
0.82418	117.687
0.82535	117.417
0.82652	117.108
0.82769	116.901
0.82886	116.508
0.83003	116.321
0.83121	116.119
0.83238	115.981
0.83355	115.774
0.83472	115.712
0.83589	115.595
0.83706	115.461
0.83824	115.179
0.83941	114.954
0.84058	114.977
0.84175	114.809
0.84292	114.581
0.84409	114.363
0.84526	114.362
0.84644	114.244
0.84761	114.22
0.84878	114.07
0.84995	113.963
0.85112	113.583
0.85229	113.49
0.85346	113.374
0.85464	113.421
0.85581	113.399
0.85698	113.399
0.85815	113.332
0.85932	113.147
0.86049	112.958
0.86167	113.097
0.86284	113.058
0.86401	112.875
0.86518	112.882
0.86635	112.805
0.86752	112.648
0.86869	112.455
0.86987	112.472
0.87104	112.42
0.87221	112.536
0.87338	112.366
0.87455	112.379
0.87572	112.247
0.8769	112.106
0.87807	111.724
0.87924	111.434
0.88041	111.039
0.88158	110.859
0.88275	110.954
0.88392	111.12
0.8851	111.117
0.88627	111.074
0.88744	111.125
0.88861	110.898
0.88978	110.68
0.89095	110.306
0.89213	110.288
0.8933	110.105
0.89447	110.204
0.89564	110.03
0.89681	109.948
0.89798	109.71
0.89915	109.566
0.90033	109.295
0.9015	109.19
0.90267	109.158
0.90384	109.14
0.90501	109.012
0.90618	108.927
0.90736	108.824
0.90853	108.574
0.9097	108.413
0.91087	108.118
0.91204	107.942
0.91321	107.868
0.91438	108.163
0.91556	108.397
0.91673	108.635
0.9179	108.391
0.91907	108.355
0.92024	108.251
0.92141	108.407
0.92259	108.243
0.92376	108.104
0.92493	107.837
0.9261	107.7
0.92727	107.423
0.92844	107.486
0.92961	107.547
0.93079	107.771
0.93196	107.829
0.93313	107.849
0.9343	107.788
0.93547	107.679
0.93664	107.493
0.93782	107.297
0.93899	107.175
0.94016	106.99
0.94133	106.957
0.9425	106.883
0.94367	106.966
0.94484	106.915
0.94602	107.014
0.94719	107.027
0.94836	107.275
0.94953	107.203
0.9507	107.24
0.95187	106.996
0.95305	107.048
0.95422	106.914
0.95539	106.98
0.95656	107.047
0.95773	107.088
0.9589	107.028
0.96007	106.977
0.96125	106.683
0.96242	106.634
0.96359	106.67
0.96476	106.851
0.96593	106.885
0.9671	106.845
0.96828	106.83
0.96945	106.74
0.97062	106.608
0.97179	106.666
0.97296	106.831
0.97413	106.776
0.9753	106.94
0.97648	106.925
0.97765	107.02
0.97882	106.926
0.97999	107.011
0.98116	106.996
0.98233	106.999
0.98351	107.032
0.98468	107.157
0.98585	107.195
0.98702	107.302
0.98819	107.359
0.98936	107.37
0.99053	107.345
0.99171	107.206
0.99288	107.212
0.99405	107.058
0.99522	107.059
0.99639	107.179
0.99756	107.334
0.99874	107.28
0.99991	107.184
1.00108	107.089
1.00225	107.294
1.00342	107.418
1.00459	107.614
1.00576	107.652
1.00694	107.817
1.00811	107.758
1.00928	107.826
1.01045	107.803
1.01162	107.904
1.01279	107.73
1.01397	107.785
1.01514	107.723
1.01631	107.779
1.01748	107.733
1.01865	107.803
1.01982	107.888
1.02099	107.829
1.02217	107.658
1.02334	107.683
1.02451	107.986
1.02568	108.184
1.02685	108.286
1.02802	108.055
1.0292	108.016
1.03037	107.948
1.03154	108.233
1.03271	108.23
1.03388	108.258
1.03505	108.135
1.03622	108.238
1.0374	108.168
1.03857	108.413
1.03974	108.501
1.04091	108.523
1.04208	108.535
1.04325	108.698
1.04443	108.654
1.0456	108.792
1.04677	108.785
1.04794	108.697
1.04911	108.847
1.05028	108.976
1.05145	109.009
1.05263	108.961
1.0538	108.883
1.05497	108.899
1.05614	108.835
1.05731	108.804
1.05848	108.868
1.05966	108.65
1.06083	108.657
1.062	108.592
1.06317	108.736
1.06434	108.933
1.06551	109.252
1.06668	109.554
1.06786	109.502
1.06903	109.656
1.0702	109.782
1.07137	109.987
1.07254	109.998
1.07371	110.109
1.07489	109.927
1.07606	109.953
1.07723	109.854
1.0784	110.005
1.07957	110.07
1.08074	110.207
1.08191	110.336
1.08309	110.42
1.08426	110.539
1.08543	110.85
1.0866	110.92
1.08777	111.052
1.08894	111.099
1.09012	111.1
1.09129	111.113
1.09246	111.206
1.09363	111.208
1.0948	111.259
1.09597	111.268
1.09714	111.175
1.09832	110.994
1.09949	110.733
1.10066	110.67
1.10183	110.797
1.103	111.065
1.10417	111.23
1.10535	111.575
1.10652	111.772
1.10769	111.84
1.10886	111.929
1.11003	112.022
1.1112	112.124
1.11237	112.038
1.11355	111.983
1.11472	112.012
1.11589	112.105
1.11706	112.189
1.11823	112.318
1.1194	112.398
1.12058	112.498
1.12175	112.835
1.12292	113.031
1.12409	113.161
1.12526	113.154
1.12643	113.169
1.1276	113.325
1.12878	113.527
1.12995	113.648
1.13112	113.88
1.13229	113.834
1.13346	113.832
1.13463	113.878
1.13581	113.92
1.13698	114.189
1.13815	114.318
1.13932	114.454
1.14049	114.636
1.14166	114.959
1.14283	115.079
1.14401	115.184
1.14518	115.122
1.14635	115.193
1.14752	115.167
1.14869	115.418
1.14986	115.591
1.15104	115.927
1.15221	116.004
1.15338	115.961
1.15455	115.766
1.15572	115.689
1.15689	115.616
1.15806	115.708
1.15924	115.699
1.16041	115.639
1.16158	115.498
1.16275	115.604
1.16392	115.725
1.16509	115.869
1.16627	116.033
1.16744	116.041
1.16861	116.142
1.16978	116.23
1.17095	116.552
1.17212	116.792
1.17329	117.111
1.17447	117.334
1.17564	117.659
1.17681	117.62
1.17798	117.702
1.17915	117.596
1.18032	117.936
1.1815	118.063
1.18267	118.381
1.18384	118.296
1.18501	118.284
1.18618	118.25
1.18735	118.385
1.18852	118.539
1.1897	118.677
1.19087	118.708
1.19204	118.917
1.19321	119.212
1.19438	119.428
1.19555	119.478
1.19673	119.443
1.1979	119.374
1.19907	119.483
1.20024	119.55
1.20141	119.605
1.20258	119.719
1.20375	119.865
1.20493	120.127
1.2061	120.34
1.20727	120.556
1.20844	120.632
1.20961	120.733
1.21078	120.663
1.21196	120.826
1.21313	120.973
1.2143	121.459
1.21547	121.777
1.21664	122.033
1.21781	121.993
1.21898	122.113
1.22016	122.183
1.22133	122.361
1.2225	122.583
1.22367	122.698
1.22484	122.78
1.22601	122.746
1.22719	122.797
1.22836	122.976
1.22953	123.254
1.2307	123.475
1.23187	123.769
1.23304	123.915
1.23421	124.036
1.23539	124.115
1.23656	124.287
1.23773	124.513
1.2389	124.686
1.24007	124.631
1.24124	124.682
1.24242	124.775
1.24359	124.997
1.24476	125.1
1.24593	125.274
1.2471	125.257
1.24827	125.261
1.24944	125.308
1.25062	125.325
1.25179	125.402
1.25296	125.56
1.25413	125.692
1.2553	125.946
1.25647	126.146
1.25765	126.512
1.25882	126.839
1.25999	127.059
1.26116	127.088
1.26233	127.182
1.2635	127.321
1.26467	127.584
1.26585	127.675
1.26702	127.799
1.26819	127.904
1.26936	128.057
1.27053	128.145
1.2717	128.205
1.27288	128.539
1.27405	128.821
1.27522	129.266
1.27639	129.401
1.27756	129.587
1.27873	129.594
1.2799	129.724
1.28108	129.829
1.28225	129.837
1.28342	129.865
1.28459	129.941
1.28576	130.091
1.28693	130.28
1.28811	130.651
1.28928	130.915
1.29045	131.103
1.29162	131.324
1.29279	131.59
1.29396	131.991
1.29513	132.355
1.29631	132.451
1.29748	132.433
1.29865	132.555
1.29982	132.585
1.30099	132.48
1.30216	132.506
1.30334	132.459
1.30451	132.458
1.30568	132.431
1.30685	132.619
1.30802	132.719
1.30919	132.923
1.31036	133.139
1.31154	133.396
1.31271	133.544
1.31388	133.654
1.31505	133.833
1.31622	134.055
1.31739	134.18
1.31857	134.174
1.31974	134.031
1.32091	134.015
1.32208	134.129
1.32325	134.369
1.32442	134.628
1.32559	134.964
1.32677	135.136
1.32794	135.409
1.32911	135.594
1.33028	135.853
1.33145	135.931
1.33262	135.998
1.3338	136.03
1.33497	136.094
1.33614	136.234
1.33731	136.33
1.33848	136.43
1.33965	136.627
1.34082	136.86
1.342	137.017
1.34317	137.177
1.34434	137.27
1.34551	137.55
1.34668	137.427
1.34785	137.616
1.34903	137.469
1.3502	137.706
1.35137	137.739
1.35254	137.941
1.35371	137.942
1.35488	138.045
1.35605	137.958
1.35723	138.101
1.3584	138.411
1.35957	138.855
1.36074	139.044
1.36191	139.129
1.36308	139.122
1.36426	139.256
1.36543	139.273
1.3666	139.35
1.36777	139.347
1.36894	139.404
1.37011	139.424
1.37128	139.505
1.37246	139.712
1.37363	139.949
1.3748	140.185
1.37597	140.282
1.37714	140.366
1.37831	140.464
1.37949	140.657
1.38066	140.942
1.38183	141.324
1.383	141.427
1.38417	141.429
1.38534	141.478
1.38651	141.676
1.38769	141.699
1.38886	141.679
1.39003	141.628
1.3912	141.741
1.39237	141.865
1.39354	142.43
1.39472	142.743
1.39589	142.885
1.39706	142.539
1.39823	142.447
1.3994	142.34
1.40057	142.531
1.40174	142.808
1.40292	143.221
1.40409	143.523
1.40526	143.656
1.40643	143.725
1.4076	143.816
1.40877	143.676
1.40995	143.445
1.41112	143.531
1.41229	143.688
1.41346	143.835
1.41463	143.935
1.4158	143.979
1.41697	143.92
1.41815	143.997
1.41932	144.065
1.42049	144.256
1.42166	144.336
1.42283	144.555
1.424	144.606
1.42518	144.727
1.42635	144.768
1.42752	144.887
1.42869	144.981
1.42986	145.099
1.43103	145.087
1.4322	145.126
1.43338	145.024
1.43455	145.273
1.43572	145.142
1.43689	145.173
1.43806	145.203
1.43923	145.36
1.44041	145.423
1.44158	145.599
1.44275	145.724
1.44392	145.914
1.44509	146.072
1.44626	146.165
1.44743	146.353
1.44861	146.416
1.44978	146.398
1.45095	146.425
1.45212	146.407
1.45329	146.357
1.45446	146.364
1.45564	146.378
1.45681	146.35
1.45798	146.335
1.45915	146.378
1.46032	146.511
1.46149	146.764
1.46266	146.929
1.46384	147.258
1.46501	147.244
1.46618	147.296
1.46735	147.366
1.46852	147.535
1.46969	147.428
1.47087	147.31
1.47204	147.129
1.47321	147.114
1.47438	147.115
1.47555	147.317
1.47672	147.333
1.47789	147.354
1.47907	147.325
1.48024	147.297
1.48141	147.447
1.48258	147.884
1.48375	148.204
1.48492	148.331
1.4861	148.26
1.48727	148.118
1.48844	147.829
1.48961	147.903
1.49078	147.992
1.49195	148.046
1.49312	148.091
1.4943	148.102
1.49547	148.221
1.49664	148.352
1.49781	148.348
1.49898	148.279
1.50015	148.196
1.50133	148.184
1.5025	148.079
1.50367	148.108
1.50484	148.218
1.50601	148.317
1.50718	148.369
1.50835	148.382
1.50953	148.574
1.5107	148.49
1.51187	148.283
1.51304	148.026
1.51421	148.158
1.51538	148.137
1.51656	148.377
1.51773	148.217
1.5189	148.004
1.52007	147.768
1.52124	147.712
1.52241	147.797
1.52358	147.984
1.52476	148.021
1.52593	148.131
1.5271	148.246
1.52827	148.278
1.52944	148.122
1.53061	147.969
1.53179	147.901
1.53296	147.806
1.53413	147.785
1.5353	147.862
1.53647	147.942
1.53764	148.034
1.53881	147.995
1.53999	147.853
1.54116	147.701
1.54233	147.628
1.5435	147.59
1.54467	147.625
1.54584	147.701
1.54702	147.761
1.54819	147.809
1.54936	147.913
1.55053	147.814
1.5517	147.562
1.55287	147.316
1.55404	147.131
1.55522	147.028
1.55639	146.981
1.55756	147.237
1.55873	147.533
1.5599	147.836
1.56107	147.719
1.56225	147.687
1.56342	147.594
1.56459	147.706
1.56576	147.487
1.56693	147.54
1.5681	147.534
1.56927	147.831
1.57045	148.005
1.57162	148.057
1.57279	148.043
1.57396	147.974
1.57513	148.037
1.5763	148.166
1.57748	148.118
1.57865	148.217
1.57982	148.155
1.58099	148.164
1.58216	148.318
1.58333	148.632
1.5845	148.846
1.58568	149.006
1.58685	149.094
1.58802	149.344
1.58919	149.752
1.59036	150.164
1.59153	150.474
1.59271	150.853
1.59388	150.96
1.59505	150.966
1.59622	150.597
1.59739	150.368
1.59856	150.339
1.59973	150.432
1.60091	150.371
1.60208	150.283
1.60325	150.217
1.60442	150.236
1.60559	150.061
1.60676	149.847
1.60794	149.605
1.60911	149.072
1.61028	148.599
1.61145	148.095
1.61262	147.836
1.61379	147.54
1.61496	147.361
1.61614	147.021
1.61731	146.74
1.61848	146.543
1.61965	146.448
1.62082	146.215
1.62199	146.031
1.62317	145.565
1.62434	145.053
1.62551	144.506
1.62668	144.306
1.62785	144.187
1.62902	144.045
1.63019	143.714
1.63137	143.542
1.63254	143.504
1.63371	143.497
1.63488	143.459
1.63605	143.429
1.63722	143.113
1.6384	142.858
1.63957	142.641
1.64074	142.609
1.64191	142.535
1.64308	142.44
1.64425	142.399
1.64542	142.391
1.6466	142.295
1.64777	142.076
1.64894	141.88
1.65011	141.827
1.65128	141.808
1.65245	141.739
1.65363	141.533
1.6548	141.472
1.65597	141.456
1.65714	141.447
1.65831	141.358
1.65948	141.007
1.66065	140.674
1.66183	140.528
1.663	140.419
1.66417	140.281
1.66534	140.221
1.66651	140.24
1.66768	140.332
1.66886	140.329
1.67003	140.229
1.6712	140.079
1.67237	140.131
1.67354	139.956
1.67471	140.039
1.67588	140.086
1.67706	140.196
1.67823	140.138
1.6794	140.065
1.68057	139.846
1.68174	139.584
1.68291	139.301
1.68409	139.152
1.68526	139.066
1.68643	139.157
1.6876	139.254
1.68877	139.275
1.68994	139.073
1.69111	139.017
1.69229	138.775
1.69346	138.503
1.69463	138.318
1.6958	138.434
1.69697	138.504
1.69814	138.66
1.69931	138.503
1.70049	138.328
1.70166	138.088
1.70283	138.197
1.704	138.317
1.70517	138.28
1.70634	138.14
1.70752	137.933
1.70869	137.857
1.70986	137.879
1.71103	137.833
1.7122	137.703
1.71337	137.496
1.71454	137.468
1.71572	137.501
1.71689	137.584
1.71806	137.673
1.71923	137.716
1.7204	137.543
1.72157	137.323
1.72275	137.184
1.72392	137.167
1.72509	137.255
1.72626	137.318
1.72743	137.309
1.7286	137.301
1.72977	137.271
1.73095	137.089
1.73212	137.026
1.73329	136.947
1.73446	136.829
1.73563	136.644
1.7368	136.518
1.73798	136.563
1.73915	136.659
1.74032	136.859
1.74149	137.056
1.74266	137.09
1.74383	136.982
1.745	136.881
1.74618	136.851
1.74735	136.776
1.74852	136.671
1.74969	136.687
1.75086	136.605
1.75203	136.54
1.75321	136.455
1.75438	136.436
1.75555	136.521
1.75672	136.638
1.75789	136.771
1.75906	136.78
1.76023	136.784
1.76141	136.547
1.76258	136.435
1.76375	136.227
1.76492	136.247
1.76609	136.194
1.76726	136.205
1.76844	136.093
1.76961	136.103
1.77078	136.131
1.77195	136.177
1.77312	136.257
1.77429	136.425
1.77546	136.409
1.77664	136.464
1.77781	136.519
1.77898	136.529
1.78015	136.483
1.78132	136.519
1.78249	136.605
1.78367	136.731
1.78484	136.85
1.78601	136.948
1.78718	136.946
1.78835	136.798
1.78952	136.591
1.79069	136.589
1.79187	136.676
1.79304	136.676
1.79421	136.743
1.79538	136.915
1.79655	137.174
1.79772	137.208
1.7989	137.197
1.80007	137.193
1.80124	137.216
1.80241	137.387
1.80358	137.668
1.80475	137.838
1.80592	137.861
1.8071	137.878
1.80827	137.732
1.80944	137.781
1.81061	137.923
1.81178	137.928
1.81295	137.945
1.81413	138.082
1.8153	138.317
1.81647	138.567
1.81764	138.669
1.81881	138.622
1.81998	138.465
1.82115	138.328
1.82233	138.358
1.8235	138.577
1.82467	138.699
1.82584	138.825
1.82701	139.053
1.82818	139.211
1.82936	139.457
1.83053	139.607
1.8317	139.794
1.83287	139.944
1.83404	140.236
1.83521	140.413
1.83638	140.651
1.83756	140.69
1.83873	140.813
1.8399	140.884
1.84107	140.981
1.84224	141.125
1.84341	141.369
1.84459	141.616
1.84576	141.945
1.84693	142.176
1.8481	142.291
1.84927	142.427
1.85044	142.635
1.85161	142.822
1.85279	143.047
1.85396	143.17
1.85513	143.318
1.8563	143.537
1.85747	143.959
1.85864	144.22
1.85982	144.592
1.86099	144.818
1.86216	145.042
1.86333	145.467
1.8645	146.016
1.86567	146.474
1.86684	146.897
1.86802	147.165
1.86919	147.591
1.87036	147.97
1.87153	148.384
1.8727	148.616
1.87387	149.111
1.87505	149.524
1.87622	149.895
1.87739	150.336
1.87856	150.769
1.87973	151.205
1.8809	151.771
1.88207	152.138
1.88325	152.725
1.88442	153.17
1.88559	153.591
1.88676	154.094
1.88793	154.709
1.8891	155.365
1.89028	156.1
1.89145	156.877
1.89262	157.829
1.89379	158.821
1.89496	159.697
1.89613	160.384
1.8973	161.05
1.89848	161.731
1.89965	162.508
1.90082	163.458
1.90199	164.536
1.90316	165.625
1.90433	166.769
1.90551	168.045
1.90668	169.282
1.90785	170.557
1.90902	171.995
1.91019	173.436
1.91136	174.847
1.91253	176.443
1.91371	178.182
1.91488	179.944
1.91605	181.749
1.91722	183.577
1.91839	185.534
1.91956	187.586
1.92074	189.655
1.92191	191.671
1.92308	193.894
1.92425	196.233
1.92542	198.682
1.92659	201.144
1.92776	203.707
1.92894	206.469
1.93011	209.09
1.93128	212.016
1.93245	214.904
1.93362	218.197
1.93479	221.519
1.93597	224.57
1.93714	227.346
1.93831	230.329
1.93948	233.321
1.94065	236.596
1.94182	239.899
1.94299	243.119
1.94417	246.091
1.94534	249.053
1.94651	251.582
1.94768	254.129
1.94885	256.068
1.95002	257.741
1.9512	259.458
1.95237	261.308
1.95354	263.009
1.95471	264.574
1.95588	265.562
1.95705	266.291
1.95822	266.82
1.9594	267.322
1.96057	267.411
1.96174	267.257
1.96291	266.536
1.96408	265.398
1.96525	263.936
1.96643	262.415
1.9676	260.735
1.96877	258.783
1.96994	256.679
1.97111	254.459
1.97228	252.114
1.97345	249.622
1.97463	246.972
1.9758	244.279
1.97697	241.636
1.97814	238.741
1.97931	236.018
1.98048	233.04
1.98166	230.123
1.98283	227.014
1.984	224.173
1.98517	221.292
1.98634	218.725
1.98751	216.114
1.98868	213.478
1.98986	210.878
1.99103	208.547
1.9922	206.262
1.99337	203.995
1.99454	201.48
1.99571	199.288
1.99689	196.943
1.99806	194.651
1.99923	192.462
2.0004	190.456
2.00157	188.499
2.00274	186.644
2.00391	184.713
2.00509	182.901
2.00626	181.234
2.00743	179.774
2.0086	178.291
2.00977	176.985
2.01094	175.665
2.01212	174.287
2.01329	172.664
2.01446	171.177
2.01563	169.716
2.0168	168.45
2.01797	167.237
2.01914	166.298
2.02032	165.102
2.02149	164.067
2.02266	162.935
2.02383	162.028
2.025	161.096
2.02617	160.238
2.02735	159.265
2.02852	158.238
2.02969	157.143
2.03086	156.183
2.03203	155.379
2.0332	154.629
2.03437	153.91
2.03555	153.198
2.03672	152.47
2.03789	151.895
2.03906	151.228
2.04023	150.552
2.0414	149.781
2.04258	149.226
2.04375	148.601
2.04492	148.11
2.04609	147.511
2.04726	146.891
2.04843	146.168
2.0496	145.686
2.05078	145.303
2.05195	144.939
2.05312	144.565
2.05429	144.209
2.05546	143.965
2.05663	143.49
2.05781	142.947
2.05898	142.35
2.06015	141.842
2.06132	141.438
2.06249	141.031
2.06366	140.699
2.06483	140.202
2.06601	139.948
2.06718	139.71
2.06835	139.388
2.06952	139.11
2.07069	138.776
2.07186	138.585
2.07304	138.458
2.07421	138.262
2.07538	137.908
2.07655	137.451
2.07772	137.043
2.07889	136.698
2.08006	136.334
2.08124	136.086
2.08241	135.873
2.08358	135.42
2.08475	135.073
2.08592	134.761
2.08709	134.637
2.08827	134.372
2.08944	134.035
2.09061	133.698
2.09178	133.325
2.09295	133.145
2.09412	132.921
2.09529	132.699
2.09647	132.455
2.09764	132.167
2.09881	132.037
2.09998	131.812
2.10115	131.761
2.10232	131.533
2.1035	131.397
2.10467	131.276
2.10584	131.199
2.10701	131.097
2.10818	130.979
2.10935	130.805
2.11052	130.513
2.1117	130.288
2.11287	130.079
2.11404	129.977
2.11521	129.844
2.11638	129.666
2.11755	129.555
2.11873	129.374
2.1199	129.278
2.12107	129.033
2.12224	128.77
2.12341	128.546
2.12458	128.491
2.12575	128.386
2.12693	128.352
2.1281	128.19
2.12927	128.07
2.13044	127.958
2.13161	127.812
2.13278	127.59
2.13396	127.495
2.13513	127.402
2.1363	127.373
2.13747	127.326
2.13864	127.285
2.13981	127.199
2.14098	127.029
2.14216	126.756
2.14333	126.555
2.1445	126.3
2.14567	126.192
2.14684	126.171
2.14801	126.226
2.14919	126.224
2.15036	126.105
2.15153	125.913
2.1527	125.832
2.15387	125.746
2.15504	125.697
2.15621	125.54
2.15739	125.523
2.15856	125.361
2.15973	125.379
2.1609	125.362
2.16207	125.254
2.16324	125.062
2.16442	125.068
2.16559	125.011
2.16676	124.999
2.16793	124.917
2.1691	124.846
2.17027	124.767
2.17144	124.55
2.17262	124.467
2.17379	124.415
2.17496	124.357
2.17613	124.226
2.1773	124.062
2.17847	123.853
2.17965	123.709
2.18082	123.713
2.18199	123.668
2.18316	123.591
2.18433	123.498
2.1855	123.531
2.18667	123.486
2.18785	123.465
2.18902	123.371
2.19019	123.325
2.19136	123.39
2.19253	123.483
2.1937	123.299
2.19488	123.162
2.19605	123.094
2.19722	123.092
2.19839	122.966
2.19956	122.874
2.20073	122.794
2.2019	122.708
2.20308	122.713
2.20425	122.706
2.20542	122.631
2.20659	122.504
2.20776	122.398
2.20893	122.447
2.21011	122.505
2.21128	122.545
2.21245	122.594
2.21362	122.606
2.21479	122.515
2.21596	122.49
2.21713	122.349
2.21831	122.275
2.21948	122.267
2.22065	122.379
2.22182	122.415
2.22299	122.32
2.22416	122.362
2.22534	122.411
2.22651	122.452
2.22768	122.43
2.22885	122.417
2.23002	122.338
2.23119	122.222
2.23236	122.215
2.23354	122.29
2.23471	122.387
2.23588	122.338
2.23705	122.319
2.23822	122.43
2.23939	122.53
2.24057	122.603
2.24174	122.742
2.24291	122.886
2.24408	122.954
2.24525	122.845
2.24642	122.794
2.24759	122.816
2.24877	122.831
2.24994	122.766
2.25111	122.874
2.25228	123.086
2.25345	123.35
2.25462	123.468
2.2558	123.51
2.25697	123.474
2.25814	123.506
2.25931	123.601
2.26048	123.548
2.26165	123.499
2.26282	123.518
2.264	123.657
2.26517	123.829
2.26634	123.844
2.26751	123.776
2.26868	123.728
2.26985	123.717
2.27103	123.741
2.2722	123.762
2.27337	123.799
2.27454	123.912
2.27571	124.047
2.27688	124.092
2.27805	124.146
2.27923	124.033
2.2804	124.013
2.28157	123.971
2.28274	124.063
2.28391	124.016
2.28508	123.938
2.28626	123.835
2.28743	123.725
2.2886	123.672
2.28977	123.676
2.29094	123.589
2.29211	123.376
2.29328	123.141
2.29446	123.08
2.29563	123.022
2.2968	123.008
2.29797	122.924
2.29914	122.941
2.30031	122.892
2.30149	122.8
2.30266	122.628
2.30383	122.441
2.305	122.368
2.30617	122.328
2.30734	122.29
2.30851	122.269
2.30969	122.212
2.31086	122.176
2.31203	122.085
2.3132	121.91
2.31437	121.739
2.31554	121.65
2.31672	121.579
2.31789	121.435
2.31906	121.371
2.32023	121.319
2.3214	121.201
2.32257	121.045
2.32374	120.851
2.32492	120.729
2.32609	120.608
2.32726	120.507
2.32843	120.396
2.3296	120.232
2.33077	120.201
2.33195	120.197
2.33312	120.112
2.33429	120.233
2.33546	120.307
2.33663	120.37
2.3378	120.089
2.33897	119.769
2.34015	119.437
[truncated: 156 more rows]

## Sheet: Fig. 4
Fig. 4a			Fig. 4b			Fig. 4c					Fig. 4e
X-axis	Y-axis		X-axis	Y-axis		X-axis	Y-axis	X-axis	Y-axis		X-axis	Y-axis		X-axis	Y-axis	X-axis	Y-axis	X-axis	Y-axis	X-axis	Y-axis	X-axis	Y-axis	X-axis	Y-axis	X-axis	Y-axis	X-axis	Y-axis	X-axis	Y-axis	X-axis	Y-axis
21.5	273.333		6.009	1.5833		-0.489	1.1667	-4.5	95053.3		0	-25.6125	-25.4159	0	-20	0.399	-20	1.348	-20	1.614	-20	2.563	-20	2.962	-20	3.911	-20	4.177	-20	0	0	-7.25101	199.2	-182.2	-36.7059	36.8229	-23.0251	38.352	-6.2214	6.6278	16.1071	-16.0084
21.45	206.667		5.969	1.5		-0.449	2.1667	-4.475	94376.7		0.033	-25.6137	-25.4172	0	20	0.399	20	1.348	20	1.614	20	2.563	20	2.962	20	3.911	20	4.177	20	4.2	0	-7.04701	6.274	-8.747	-1.73932	1.43733	-3.3438	2.0387	-0.4402	0.11327	0.88958	-0.73906
21.4	226.667		5.929	2.0833		-0.409	0.9167	-4.45	92663.3		0.066	-25.6171	-25.421																			-6.84301	6.199	-6.882	-1.40365	1.80808	-2.67706	1.20647	-0.15586	0.12993	1.01007	-0.72757
21.35	213.333		5.889	1.4167		-0.369	1.1667	-4.425	89956.7		0.1	-25.6222	-25.4266																			-6.63901	6.902	-6.07	-1.50725	1.83044	-1.86793	1.04864	-0.12298	0.27956	1.20266	-0.81301
21.3	213.333		5.849	1.3333		-0.329	0.8333	-4.4	88633.3		0.133	-25.6285	-25.4336																			-6.43501	6.254	-4.247	-0.79057	1.73024	-1.64058	0.6678	-0.08679	0.33547	1.31988	-0.64624
21.25	200		5.809	1.8333		-0.289	1.5	-4.375	87406.7		0.166	-25.6354	-25.4411																			-6.23101	6.835	-5.727	-1.05378	1.93956	-1.64246	0.89564	-0.28019	0.27275	1.4837	-0.97785
21.2	273.333		5.769	1.3333		-0.249	0.4167	-4.35	87006.7		0.199	-25.6423	-25.4487																			-6.02701	1.066	-6.428	-1.47507	0.30677	-1.37056	0.08382	-0.33715	0.02647	0.32205	-1.27355
21.15	186.667		5.729	1.4167		-0.209	0.6667	-4.325	85493.3		0.233	-25.6489	-25.4559																			-5.82201	3.808	-2.976	-0.5678	0.82127	-0.64748	0.415	-0.12768	0.25716	1.03933	-0.71874
21.1	220		5.689	1.5		-0.169	1.1667	-4.3	83076.7		0.266	-25.6546	-25.4622																			-5.61801	4.782	-5.278	-1.21131	0.93201	-0.64946	0.63725	-0.22588	0.35632	1.27217	-1.64989
21.05	193.333		5.649	1		-0.129	0.75	-4.275	82220		0.299	-25.6594	-25.4673																			-5.41401	2.312	-4.363	-0.82674	0.53315	-1.0507	0.14191	-0.40667	0.26637	0.4914	-0.72516
21	226.667		5.609	2		-0.089	1.3333	-4.25	81080		0.332	-25.6629	-25.4712																			-5.21001	2.375	-3.701	-0.78037	0.53379	-0.50683	0.15484	-0.49068	0.23186	0.52323	-0.57809
20.95	246.667		5.569	1.25		-0.049	1.1667	-4.225	80313.3		0.365	-25.665	-25.4735																			-5.00601	0.623	-3.776	-0.7408	0.14923	-0.52866	0.04267	-0.4865	0.07021	0.12912	-0.769
20.9	206.667		5.529	1.0833		-0.009	0.9167	-4.2	79113.3		0.399	-25.6657	-25.4743																			-4.80201	1.626	-5.203	-1.11301	0.31158	-0.66248	0.10649	-0.73107	0.09765	0.46475	-0.93594
20.85	313.333		5.489	1.4167		0.031	2	-4.175	78000		0.399	-25.6657	-25.4743																			-4.59801	5.301	-2.035	-0.45714	0.89992	-0.19605	0.3185	-0.22864	0.5247	1.62091	-0.3962
20.8	213.333		5.449	2		0.071	1.4167	-4.15	77100		0.43	-25.6654	-25.474																			-4.39401	2.267	-0.6786	-0.15418	0.46272	-0.05524	0.10949	-0.02714	0.3554	0.54673	-0.16131
20.75	233.333		5.409	1.75		0.111	1.9167	-4.125	75473.3		0.462	-25.6644	-25.4729																			-4.19001	4.771	-2.798	-0.42779	1.15033	-0.18198	0.19961	-0.06266	0.64161	0.82515	-1.18613
20.7	226.667		5.369	1.25		0.151	1.6667	-4.1	75430		0.494	-25.6626	-25.4711																			-3.98601	4.039	-4.491	-0.89569	1.02157	-0.25907	0.11938	-0.21578	0.47736	0.70299	-1.47455
20.65	253.333		5.329	1.5		0.191	3.4167	-4.075	74096.7		0.525	-25.6601	-25.4685																			-3.78201	4.432	-7.638	-2.08367	1.52351	-0.28263	0.07817	-0.52845	0.22437	0.488	-1.5438
20.6	213.333		5.289	1.8333		0.231	2	-4.05	73650		0.557	-25.657	-25.4653																			-3.57801	2.823	-5.357	-1.44839	0.40182	-0.13439	0.31346	-0.31918	0.2388	0.97634	-1.2496
20.55	220		5.249	1.75		0.271	2.4167	-4.025	72633.3		0.588	-25.6532	-25.4614																			-3.37301	1.964	-0.9384	-0.24729	0.32022	-0.03895	0.25742	-0.06413	0.16514	0.66797	-0.23321
20.5	180		5.209	1.5		0.311	3.6667	-4	72573.3		0.62	-25.6488	-25.4569																			-3.16901	1.974	-0.00725	-0.00206	0.42634	-0.00032	0.12269	-0.00036	0.29666	0.44273	-0.00185
20.45	226.667		5.169	1.5		0.351	3.8333	-3.975	72316.7		0.652	-25.6439	-25.4519																			-2.96501	1.759	-0.03221	-0.00827	0.57595	-0.00083	0.04617	-0.0053	0.19258	0.21997	-0.00479
20.4	206.667		5.129	0.9167		0.391	4.8333	-3.95	71173.3		0.683	-25.6385	-25.4463																			-2.76101	1.543	-2.272	-0.67672	0.30174	-0.05124	0.17568	-0.31954	0.13216	0.45629	-0.29552
20.35	273.333		5.089	1.5		0.431	4.25	-3.925	70963.3		0.715	-25.6325	-25.4402																			-2.55701	4.712	-1.515	-0.45198	0.77484	-0.02842	0.68552	-0.17153	0.43299	1.58105	-0.20019
20.3	266.667		5.049	1.4167		0.471	3.0833	-3.9	70450		0.747	-25.6263	-25.4337																			-2.35301	1.976	-1.608	-0.55728	0.92637	-0.03666	0.0289	-0.08076	0.0426	0.10366	-0.20272
20.25	220		5.009	1.1667		0.511	5.8333	-3.875	69090		0.778	-25.6197	-25.427																			-2.14901	1.081	-2.153	-0.8297	0.26526	-0.0591	0.0583	-0.08379	0.07488	0.25802	-0.24582
20.2	226.667		4.969	2.1667		0.551	5.1667	-3.85	68530		0.81	-25.6128	-25.42																			-1.94501	0.5628	-0.5862	-0.14422	0.13585	-0.03648	0.03094	-0.03886	0.03687	0.14539	-0.13196
20.15	226.667		4.929	0.9167		0.591	5.8333	-3.825	68613.3		0.842	-25.6058	-25.4127																			-1.74101	0.09469	-1e-05	0	0.03368	0	0.00031	0	0.00832	0.01363	0
20.1	246.667		4.889	1.1667		0.631	6.3333	-3.8	67993.3		0.873	-25.5987	-25.4054																			-1.53701	0.6756	-0.00125	-0.00044	0.23272	0	0.00809	-0.0001	0.05833	0.10996	-0.00019
20.05	200		4.849	0.8333		0.671	7.9167	-3.775	66516.7		0.905	-25.5916	-25.3981																			-1.33301	0.994	-0.7702	-0.26738	0.29857	-0.01078	0.02032	-0.06272	0.10022	0.14493	-0.12118
20	193.333		4.809	1.5		0.711	6.75	-3.75	66896.7		0.936	-25.5845	-25.3908																			-1.12901	1.502	-0.8594	-0.27767	0.42751	-0.04047	0.03191	-0.0711	0.16863	0.2125	-0.15324
19.95	260		4.769	0.4167		0.751	6.8333	-3.725	66573.3		0.968	-25.5776	-25.3837																			-0.92401	1.012	-0.2408	-0.06579	0.26407	-0.00473	0.02028	-0.02734	0.13772	0.14487	-0.0236
19.9	260		4.729	0.6667		0.791	7	-3.7	65826.7		1	-25.5709	-25.3768																			-0.72001	0.6214	-1.4	-0.37709	0.15981	-0.03029	0.0125	-0.16441	0.08752	0.09524	-0.14914
19.85	273.333		4.689	1.1667		0.831	6.3333	-3.675	64606.7		1.031	-25.5644	-25.3702																			-0.51601	0.0001	-1.491	-0.38638	3e-05	-0.04426	0	-0.19047	1e-05	1e-05	-0.20123
19.8	193.333		4.649	0.75		0.871	8.9167	-3.65	64453.3		1.063	-25.5584	-25.364																			-0.31201	0.2144	-0.1368	-0.03506	0.07456	-0.00441	0.00196	-0.01787	0.02715	0.02056	-0.01958
19.75	273.333		4.609	1.3333		0.911	8.4167	-3.625	63203.3		1.095	-25.5528	-25.3582																			-0.10801	1.878	0	0	0.62354	0	0.02661	0	0.18383	0.19844	0
19.7	200		4.569	1.1667		0.951	9.75	-3.6	61806.7		1.126	-25.5476	-25.3529																			0.09599	2.084	0	0	0.6742	0	0.02426	0	0.19889	0.24185	0
19.65	233.333		4.529	0.9167		0.991	8.6667	-3.575	61716.7		1.158	-25.543	-25.3482																			0.29999	0.7235	-0.2873	-0.09456	0.22901	-0.00555	0.00455	-0.03153	0.06667	0.09094	-0.028
19.6	293.333		4.489	2		1.031	9.5	-3.55	61563.3		1.19	-25.5391	-25.3441																			0.50399	2e-05	-3.739	-1.18223	1e-05	-0.11036	0	-0.35963	0	0	-0.40183
19.55	253.333		4.449	1.4167		1.071	10	-3.525	60293.3		1.221	-25.5358	-25.3407																			0.70799	0	-0.8742	-0.26377	0	-0.03301	0	-0.07022	0	0	-0.10688
19.5	193.333		4.409	1.9167		1.111	9.75	-3.5	58536.7		1.253	-25.5331	-25.338																			0.91199	0.4394	0	0	0.17634	0	0.00512	0	0.03116	0.0415	0
19.45	260		4.369	1.6667		1.151	11.5833	-3.475	57746.7		1.284	-25.5312	-25.336																			1.11599	1.191	0	0	0.47263	0	0.00801	0	0.09288	0.11858	0
19.4	173.333		4.329	3.4167		1.191	11.0833	-3.45	57266.7		1.316	-25.5301	-25.3348																			1.31999	0.00381	-0.1997	-0.0696	0.00145	-0.01684	2e-05	-0.01415	0.00029	0.00037	-0.0194
19.35	260		4.289	2		1.231	9.25	-3.425	56026.7		1.348	-25.5297	-25.3344																			1.52499	1.05	-1.434	-0.51351	0.35791	-0.09533	0.01267	-0.10621	0.04252	0.06861	-0.13722
19.3	253.333		4.249	2.4167		1.271	10.9167	-3.4	54916.7		1.348	-25.5297	-25.3344																			1.72899	2.037	-0.8542	-0.27801	0.69637	-0.01847	0.00954	-0.0337	0.08826	0.17045	-0.06098
19.25	246.667		4.209	3.6667		1.311	14.6667	-3.375	54003.3		1.386	-25.5297	-25.3344																			1.93299	0.1794	-2.202	-0.71511	0.06171	-0.05186	0.00011	-0.09006	0.00794	0.01689	-0.19741
19.2	213.333		4.169	3.8333		1.351	12	-3.35	53063.3		1.424	-25.5297	-25.3344																			2.13699	0.22	-0.5293	-0.1558	0.08642	-0.07803	0.00019	-0.01123	0.00071	0.00127	-0.03184
19.15	346.667		4.129	4.8333		1.391	12.5833	-3.325	52383.3		1.462	-25.5297	-25.3345																			2.34099	3.014	-4.611	-0.81127	1.20675	-2.00514	0.0057	-0.08946	0.01124	0.02075	-0.24213
19.1	226.667		4.089	4.25		1.431	13.4167	-3.3	51490		1.5	-25.5297	-25.3345																			2.54499	0.2296	-4.914	-0.45587	0.06334	-2.79365	0.00109	-0.16469	0.0076	0.00784	-0.42186
19.05	240		4.049	3.0833		1.471	12	-3.275	49913.3		1.538	-25.5297	-25.3345																			2.74899	2.138	-2.4	-0.31108	0.64808	-0.78645	0.00972	-0.06413	0.08685	0.10774	-0.18902
19	180		4.009	5.8333		1.511	12.9167	-3.25	48393.3		1.576	-25.5297	-25.3345
18.95	240		3.969	5.1667		1.551	14.0833	-3.225	47140		1.614	-25.5296	-25.3344
18.9	200		3.929	5.8333		1.591	14.5	-3.2	45546.7		1.614	-25.5296	-25.3344
18.85	233.333		3.889	6.3333		1.631	15.5	-3.175	44056.7		1.646	-25.5301	-25.3348
18.8	260		3.849	7.9167		1.671	13.6667	-3.15	43250		1.677	-25.5312	-25.336
18.75	306.667		3.809	6.75		1.711	15.5833	-3.125	42346.7		1.709	-25.5331	-25.338
18.7	306.667		3.769	6.8333		1.751	16.3333	-3.1	40266.7		1.741	-25.5357	-25.3407
18.65	240		3.729	7		1.791	14.6667	-3.075	39150		1.772	-25.539	-25.3441
18.6	246.667		3.689	6.3333		1.831	15	-3.05	37933.3		1.804	-25.543	-25.3482
18.55	286.667		3.649	8.9167		1.871	16.5	-3.025	36363.3		1.835	-25.5476	-25.3529
18.5	300		3.609	8.4167		1.911	14.9167	-3	34986.7		1.867	-25.5527	-25.3582
18.45	286.667		3.569	9.75		1.951	16.0833	-2.975	33983.3		1.899	-25.5584	-25.3639
18.4	180		3.529	8.6667		1.991	13.9167	-2.95	32776.7		1.93	-25.5644	-25.3702
18.35	266.667		3.489	9.5		2.031	16	-2.925	31126.7		1.962	-25.5709	-25.3768
18.3	286.667		3.449	10		2.071	14.3333	-2.9	29490		1.994	-25.5776	-25.3837
18.25	233.333		3.409	9.75		2.111	16.3333	-2.875	28913.3		2.025	-25.5845	-25.3908
18.2	253.333		3.369	11.5833		2.151	17.0833	-2.85	27593.3		2.057	-25.5916	-25.3981
18.15	260		3.329	11.0833		2.191	16.3333	-2.825	26656.7		2.088	-25.5987	-25.4054
18.1	160		3.289	9.25		2.231	15.4167	-2.8	25220		2.12	-25.6058	-25.4127
18.05	280		3.249	10.9167		2.271	17.1667	-2.775	24053.3		2.152	-25.6128	-25.4199
18	220		3.209	14.6667		2.311	18.6667	-2.75	23573.3		2.183	-25.6196	-25.4269
17.95	206.667		3.169	12		2.351	16.0833	-2.725	22896.7		2.215	-25.6263	-25.4337
17.9	213.333		3.129	12.5833		2.391	17.5	-2.7	22060		2.247	-25.6325	-25.4402
17.85	213.333		3.089	13.4167		2.431	17	-2.675	21356.7		2.278	-25.6384	-25.4462
17.8	173.333		3.049	12		2.471	17.1667	-2.65	20633.3		2.31	-25.6439	-25.4519
17.75	300		3.009	12.9167		2.511	16.1667	-2.625	19670		2.342	-25.6488	-25.4569
17.7	320		2.969	14.0833		2.551	18.1667	-2.6	18700		2.373	-25.6532	-25.4614
17.65	246.667		2.929	14.5		2.591	16.8333	-2.575	18630		2.405	-25.657	-25.4653
17.6	213.333		2.889	15.5		2.631	13.9167	-2.55	18176.7		2.436	-25.6602	-25.4686
17.55	313.333		2.849	13.6667		2.671	18.4167	-2.525	17896.7		2.468	-25.6626	-25.4711
17.5	306.667		2.809	15.5833		2.711	18.5833	-2.5	17450		2.5	-25.6644	-25.4729
17.45	293.333		2.769	16.3333		2.751	19.6667	-2.475	17313.3		2.531	-25.6655	-25.474
17.4	360		2.729	14.6667		2.791	16.75	-2.45	16956.7		2.563	-25.6658	-25.4744
17.35	293.333		2.689	15		2.831	18.5	-2.425	16863.3		2.563	-25.6658	-25.4744
17.3	400		2.649	16.5		2.871	19.6667	-2.4	16930		2.596	-25.6651	-25.4736
17.25	446.667		2.609	14.9167		2.911	17	-2.375	16520		2.629	-25.6629	-25.4712
17.2	460		2.569	16.0833		2.951	18.75	-2.35	16330		2.663	-25.6594	-25.4674
17.15	353.333		2.529	13.9167		2.991	19.1667	-2.325	15646.7		2.696	-25.6546	-25.4622
17.1	460		2.489	16		3.031	18.5	-2.3	15846.7		2.729	-25.6489	-25.4559
17.05	440		2.449	14.3333		3.071	20.1667	-2.275	15913.3		2.762	-25.6423	-25.4487
17	373.333		2.409	16.3333		3.111	21.75	-2.25	15753.3		2.796	-25.6354	-25.4411
16.95	540		2.369	17.0833		3.151	21.4167	-2.225	15833.3		2.829	-25.6285	-25.4336
16.9	653.333		2.329	16.3333		3.191	19.9167	-2.2	15463.3		2.862	-25.6222	-25.4266
16.85	580		2.289	15.4167		3.231	22.5833	-2.175	15286.7		2.895	-25.617	-25.4209
16.8	666.667		2.249	17.1667		3.271	21.4167	-2.15	15856.7		2.928	-25.6137	-25.4172
16.75	753.333		2.209	18.6667		3.311	18.3333	-2.125	15440		2.962	-25.6125	-25.4159
16.7	946.667		2.169	16.0833		3.351	23.6667	-2.1	14776.7		2.962	-25.6125	-25.4159
16.65	3320		2.129	17.5		3.391	26.1667	-2.075	15180		2.993	-25.6122	-25.4156
16.6	20513.3		2.089	17		3.431	23.9167	-2.05	15270		3.025	-25.6112	-25.4145
16.55	38446.7		2.049	17.1667		3.471	25.0833	-2.025	14613.3		3.057	-25.6095	-25.4128
16.5	48853.3		2.009	16.1667		3.511	25.8333	-2	15113.3		3.088	-25.6072	-25.4105
16.45	56233.3		1.969	18.1667		3.551	26.8333	-1.975	14676.7		3.12	-25.6042	-25.4074
16.4	59913.3		1.929	16.8333		3.591	23.8333	-1.95	15026.7		3.151	-25.6007	-25.4038
16.35	62780		1.889	13.9167		3.631	26.6667	-1.925	14873.3		3.183	-25.5965	-25.3995
16.3	66153.3		1.849	18.4167		3.671	29.4167	-1.9	14743.3		3.215	-25.5919	-25.3948
16.25	66326.7		1.809	18.5833		3.711	29	-1.875	14163.3		3.246	-25.5868	-25.3895
16.2	68620		1.769	19.6667		3.751	30.8333	-1.85	14526.7		3.278	-25.5812	-25.3838
16.15	69353.3		1.729	16.75		3.791	30.25	-1.825	14200		3.31	-25.5753	-25.3778
16.1	69580		1.689	18.5		3.831	34.25	-1.8	14200		3.341	-25.569	-25.3714
16.05	69286.7		1.649	19.6667		3.871	33.75	-1.775	14263.3		3.373	-25.5626	-25.3648
16	69173.3		1.609	17		3.911	35.4167	-1.75	13966.7		3.405	-25.556	-25.358
15.95	69473.3		1.569	18.75		3.951	32.5	-1.725	13663.3		3.436	-25.5493	-25.3511
15.9	69053.3		1.529	19.1667		3.991	36.5833	-1.7	13860		3.468	-25.5425	-25.3442
15.85	68446.7		1.489	18.5		4.031	36.5	-1.675	13600		3.499	-25.5359	-25.3374
15.8	69440		1.449	20.1667		4.071	39.0833	-1.65	13160		3.531	-25.5293	-25.3307
15.75	68433.3		1.409	21.75		4.111	35.8333	-1.625	13253.3		3.563	-25.523	-25.3242
15.7	68013.3		1.369	21.4167		4.151	39.9167	-1.6	13490		3.594	-25.5169	-25.3179
15.65	67660		1.329	19.9167		4.191	40.25	-1.575	13210		3.626	-25.5112	-25.3121
15.6	67800		1.289	22.5833		4.231	42.9167	-1.55	13176.7		3.658	-25.5059	-25.3067
15.55	66500		1.249	21.4167		4.271	42.4167	-1.525	13256.7		3.689	-25.501	-25.3017
15.5	66986.7		1.209	18.3333		4.311	40.9167	-1.5	13420		3.721	-25.4967	-25.2973
15.45	66506.7		1.169	23.6667		4.351	45.75	-1.475	13290		3.752	-25.4929	-25.2934
15.4	66000		1.129	26.1667		4.391	47.3333	-1.45	13276.7		3.784	-25.4898	-25.2902
15.35	65453.3		1.089	23.9167		4.431	45.25	-1.425	12656.7		3.816	-25.4873	-25.2876
15.3	65633.3		1.049	25.0833		4.471	48.1667	-1.4	12570		3.847	-25.4855	-25.2858
15.25	64773.3		1.009	25.8333		4.511	51.3333	-1.375	12566.7		3.879	-25.4844	-25.2847
15.2	65226.7		0.969	26.8333		4.551	48.6667	-1.35	12553.3		3.911	-25.4841	-25.2843
15.15	64813.3		0.929	23.8333		4.591	53.3333	-1.325	12546.7		3.911	-25.4841	-25.2843
15.1	63680		0.889	26.6667		4.631	48.5	-1.3	12046.7		3.949	-25.4841	-25.2843
15.05	63660		0.849	29.4167		4.671	52	-1.275	12146.7		3.987	-25.4841	-25.2844
15	63193.3		0.809	29		4.711	53.3333	-1.25	11713.3		4.025	-25.4841	-25.2844
14.95	63220		0.769	30.8333		4.751	49.8333	-1.225	11830		4.063	-25.4841	-25.2844
14.9	62173.3		0.729	30.25		4.791	53.1667	-1.2	11796.7		4.101	-25.4841	-25.2844
14.85	60880		0.689	34.25		4.831	56.5833	-1.175	11420		4.139	-25.4841	-25.2844
14.8	62200		0.649	33.75		4.871	56.1667	-1.15	11196.7		4.177	-25.4841	-25.2843
14.75	60846.7		0.609	35.4167		4.911	56.5	-1.125	10866.7		4.177	-25.35	-25.1285
14.7	59593.3		0.569	32.5				-1.1	10736.7		0	-25.35	-25.1285
14.65	59853.3		0.529	36.5833				-1.075	10503.3		0	-25.2632	-25.0382
14.6	58800		0.489	36.5				-1.05	10076.7		0	-25.2632	-25.0382
14.55	57733.3		0.449	39.0833				-1.025	9820		0	-25.3636	-25.1439
14.5	58046.7		0.409	35.8333				-1	9500		0	-25.3636	-25.1439
14.45	57493.3		0.369	39.9167				-0.975	8946.67		0	-25.3636	-25.1439
14.4	58093.3		0.329	40.25				-0.95	8493.33		0	-25.2754	-25.052
14.35	56040		0.289	42.9167				-0.925	8210		0	-25.2754	-25.052
14.3	55400		0.249	42.4167				-0.9	7946.67		0	-25.2754	-25.052
14.25	55213.3		0.209	40.9167				-0.875	7213.33		0	-25.3946	-25.1789
14.2	54880		0.169	45.75				-0.85	7113.33		0	-25.3945	-25.1788
14.15	53600		0.129	47.3333				-0.825	6793.33		0	-25.3945	-25.1788
14.1	53760		0.089	45.25				-0.8	6290		0	-25.3028	-25.0831
14.05	53146.7		0.049	48.1667				-0.775	5943.33		0	-25.3028	-25.0831
14	52600		0.009	51.3333				-0.75	5566.67		0	-25.3028	-25.0832
13.95	53313.3							-0.725	5153.33		0	-25.4129	-25.1996
13.9	52540							-0.7	4706.67		0	-25.4129	-25.1996
13.85	51046.7							-0.675	4343.33		0	-25.3189	-25.1014
13.8	51526.7							-0.65	3853.33		0	-25.3189	-25.1014
13.75	51866.7							-0.625	3473.33		#Band-index	2
13.7	50500							-0.6	3060		0	-24.6517	-24.4028
13.65	49593.3							-0.575	2863.33		0	-24.6517	-24.4028
13.6	49593.3							-0.55	2523.33		0	-24.7365	-24.4891
13.55	48846.7							-0.525	2346.67		0	-24.7366	-24.4892
13.5	48620							-0.5	2043.33		0	-24.6547	-24.4073
13.45	48373.3							-0.475	1550		0	-24.6547	-24.4072
13.4	48020							-0.45	1440		0	-24.6547	-24.4072
13.35	47900							-0.425	1323.33		0	-24.7403	-24.4947
13.3	47420							-0.4	1103.33		0	-24.7403	-24.4947
13.25	46746.7							-0.375	880		0	-24.7403	-24.4947
13.2	45793.3							-0.35	863.333		0	-24.6597	-24.4133
13.15	45753.3							-0.325	713.333		0	-24.6597	-24.4133
13.1	46080							-0.3	586.667		0	-24.6596	-24.4132
13.05	44360							-0.275	496.667		0	-24.7464	-24.5019
13	44520							-0.25	483.333		0	-24.7463	-24.5019
12.95	44140							-0.225	370		0	-24.7463	-24.5018
12.9	44213.3							-0.2	326.667		0	-24.6618	-24.4158
12.85	43626.7							-0.175	283.333		0	-24.6618	-24.4157
12.8	42833.3							-0.15	263.333		0	-24.7489	-24.5048
12.75	42506.7							-0.125	206.667		4.177	-24.7488	-24.5047
12.7	42973.3							-0.1	190		4.177	-25.2869	-25.0679
12.65	42933.3							-0.075	213.333		4.139	-25.2869	-25.0679
12.6	42540							-0.05	193.333		4.101	-25.2869	-25.0679
12.55	41826.7							-0.025	173.333		4.063	-25.2869	-25.0679
12.5	40646.7							0	176.667		4.025	-25.2869	-25.0679
12.45	40240							0.025	196.667		3.987	-25.2869	-25.0679
12.4	40540							0.05	173.333		3.949	-25.2869	-25.0679
12.35	41026.7							0.075	183.333		3.911	-25.2869	-25.0678
12.3	40020							0.1	180		3.911	-25.2869	-25.0678
12.25	39106.7							0.125	193.333		3.879	-25.2872	-25.0682
12.2	39466.7							0.15	166.667		3.847	-25.2883	-25.0693
12.15	39046.7							0.175	163.333		3.816	-25.2901	-25.0712
12.1	39453.3							0.2	153.333		3.784	-25.2925	-25.0737
12.05	38906.7										3.752	-25.2955	-25.0769
12	38893.3										3.721	-25.2992	-25.0807
11.95	38260										3.689	-25.3034	-25.0851
11.9	37380										3.658	-25.3081	-25.0901
11.85	38106.7										3.626	-25.3133	-25.0955
11.8	37780										3.594	-25.3189	-25.1013
11.75	38340										3.563	-25.3248	-25.1076
11.7	37013.3										3.531	-25.3311	-25.1141
11.65	37793.3										3.499	-25.3375	-25.1208
11.6	37893.3										3.468	-25.344	-25.1276
11.55	38113.3										3.436	-25.3506	-25.1345
11.5	37840										3.405	-25.3571	-25.1413
11.45	38093.3										3.373	-25.3636	-25.1481
11.4	38113.3										3.341	-25.3699	-25.1547
11.35	38813.3										3.31	-25.376	-25.1611
11.3	38340										3.278	-25.3819	-25.1672
11.25	38580										3.246	-25.3873	-25.1729
11.2	38600										3.215	-25.3923	-25.1781
11.15	38886.7										3.183	-25.3969	-25.1829
11.1	38466.7										3.151	-25.401	-25.1871
11.05	38866.7										3.12	-25.4045	-25.1908
11	38540										3.088	-25.4074	-25.1938
10.95	39286.7										3.057	-25.4097	-25.1962
10.9	39953.3										3.025	-25.4113	-25.1979
10.85	39613.3										2.993	-25.4122	-25.1989
10.8	39653.3										2.962	-25.4125	-25.1992
10.75	39226.7										2.962	-25.4125	-25.1992
10.7	40526.7										2.928	-25.4112	-25.1977
10.65	40320										2.895	-25.4073	-25.1933
10.6	40906.7										2.862	-25.4014	-25.1866
10.55	40293.3										2.829	-25.3941	-25.1784
10.5	40840										2.796	-25.3861	-25.1693
10.45	41000										2.762	-25.3779	-25.1601
10.4	41046.7										2.729	-25.3702	-25.1513
10.35	40813.3										2.696	-25.3632	-25.1435
10.3	41646.7										2.663	-25.3574	-25.1369
10.25	40673.3										2.629	-25.3532	-25.1321
10.2	41240										2.596	-25.3505	-25.1291
10.15	40426.7										2.563	-25.3496	-25.1281
10.1	42146.7										2.563	-25.3496	-25.1281
10.05	40926.7										2.531	-25.3493	-25.1278
10	41546.7										2.5	-25.3484	-25.1268
9.95	41320										2.468	-25.3469	-25.1253
9.9	41120										2.436	-25.3448	-25.1231
9.85	41926.7										2.405	-25.3421	-25.1203
9.8	42606.7										2.373	-25.3389	-25.1169
9.75	42140										2.342	-25.3352	-25.1131
9.7	41906.7										2.31	-25.331	-25.1087
9.65	41813.3										2.278	-25.3263	-25.1038
9.6	41573.3										2.247	-25.3213	-25.0986
9.55	41593.3										2.215	-25.3159	-25.093
9.5	42346.7										2.183	-25.3103	-25.0872
9.45	42746.7										2.152	-25.3044	-25.0811
9.4	42573.3										2.12	-25.2984	-25.0749
9.35	42706.7										2.088	-25.2924	-25.0685
9.3	43553.3										2.057	-25.2863	-25.0622
9.25	43066.7										2.025	-25.2803	-25.056
9.2	43080										1.994	-25.2744	-25.0498
9.15	43826.7										1.962	-25.2686	-25.0439
9.1	43406.7										1.93	-25.2631	-25.0381
9.05	43166.7										1.899	-25.258	-25.0328
9	42446.7										1.867	-25.2532	-25.0278
8.95	43266.7										1.835	-25.2488	-25.0232
8.9	42806.7										1.804	-25.2449	-25.0191
8.85	42426.7										1.772	-25.2415	-25.0156
8.8	42573.3										1.741	-25.2387	-25.0127
8.75	43153.3										1.709	-25.2364	-25.0103
8.7	42953.3										1.677	-25.2348	-25.0086
8.65	43293.3										1.646	-25.2338	-25.0076
8.6	42460										1.614	-25.2334	-25.0072
8.55	42433.3										1.614	-25.2334	-25.0072
8.5	42420										1.576	-25.2335	-25.0072
8.45	42206.7										1.538	-25.2335	-25.0073
8.4	41780										1.5	-25.2335	-25.0073
8.35	42340										1.462	-25.2335	-25.0073
8.3	41793.3										1.424	-25.2335	-25.0073
8.25	40826.7										1.386	-25.2335	-25.0073
8.2	41233.3										1.348	-25.2335	-25.0073
8.15	42053.3										1.348	-25.2335	-25.0073
8.1	42146.7										1.316	-25.2339	-25.0077
8.05	41420										1.284	-25.2349	-25.0087
8	41200										1.253	-25.2365	-25.0104
7.95	40573.3										1.221	-25.2387	-25.0127
7.9	40013.3										1.19	-25.2415	-25.0156
7.85	39666.7										1.158	-25.2449	-25.0192
7.8	39486.7										1.126	-25.2488	-25.0232
7.75	40026.7										1.095	-25.2532	-25.0278
7.7	40153.3										1.063	-25.258	-25.0328
7.65	38666.7										1.031	-25.2631	-25.0381
7.6	39226.7										1	-25.2686	-25.0438
7.55	39100										0.968	-25.2743	-25.0498
7.5	38480										0.936	-25.2803	-25.056
7.45	39313.3										0.905	-25.2863	-25.0622
7.4	38573.3										0.873	-25.2924	-25.0686
7.35	38606.7										0.842	-25.2985	-25.0749
7.3	38293.3										0.81	-25.3044	-25.0811
7.25	38133.3										0.778	-25.3103	-25.0872
7.2	38000										0.747	-25.3159	-25.0931
7.15	38306.7										0.715	-25.3213	-25.0986
7.1	38246.7										0.683	-25.3263	-25.1039
7.05	37980										0.652	-25.331	-25.1087
7	37580										0.62	-25.3352	-25.1131
6.95	36873.3										0.588	-25.3389	-25.117
6.9	37653.3										0.557	-25.3421	-25.1203
6.85	37166.7										0.525	-25.3448	-25.1231
6.8	36593.3										0.494	-25.3469	-25.1253
6.75	36020										0.462	-25.3484	-25.1268
6.7	36093.3										0.43	-25.3493	-25.1277
6.65	35440										0.399	-25.3495	-25.128
6.6	35646.7										0.399	-25.3495	-25.128
6.55	35200										0.365	-25.3504	-25.129
6.5	34980										0.332	-25.3531	-25.132
6.45	34400										0.299	-25.3574	-25.1369
6.4	33800										0.266	-25.3632	-25.1434
6.35	33826.7										0.233	-25.3701	-25.1513
6.3	33093.3										0.199	-25.3779	-25.1601
6.25	32833.3										0.166	-25.3861	-25.1693
6.2	31953.3										0.133	-25.3942	-25.1784
6.15	31280										0.1	-25.4014	-25.1867
6.1	30913.3										0.066	-25.4074	-25.1934
6.05	31286.7										0.033	-25.4112	-25.1977
6	30613.3										0	-25.4125	-25.1992
5.95	29600										#Band-index	3
5.9	29186.7										0	-24.7362	-24.4888
5.85	29026.7										0.033	-24.7365	-24.4893
5.8	28140										0.066	-24.7372	-24.4906
5.75	27513.3										0.1	-24.7384	-24.4923
5.7	27526.7										0.133	-24.7399	-24.4943
5.65	26206.7										0.166	-24.7415	-24.4963
5.6	25806.7										0.199	-24.743	-24.4981
5.55	25686.7										0.233	-24.7445	-24.4999
5.5	24480										0.266	-24.7458	-24.5014
5.45	23893.3										0.299	-24.7469	-24.5026
5.4	23333.3										0.332	-24.7477	-24.5034
5.35	23006.7										0.365	-24.7482	-24.504
5.3	22206.7										0.399	-24.7484	-24.5042
5.25	22260										0.399	-24.7484	-24.5042
5.2	20966.7										0.43	-24.7481	-24.5039
5.15	20573.3										0.462	-24.7472	-24.503
5.1	20186.7										0.494	-24.7457	-24.5015
5.05	19866.7										0.525	-24.7436	-24.4993
5	18880										0.557	-24.7409	-24.4966
4.95	18246.7										0.588	-24.7377	-24.4933
4.9	18433.3										0.62	-24.734	-24.4894
4.85	17753.3										0.652	-24.7297	-24.4851
4.8	17266.7										0.683	-24.7251	-24.4804
4.75	16680										0.715	-24.72	-24.4752
4.7	16120										0.747	-24.7146	-24.4697
4.65	15420										0.778	-24.709	-24.4639
4.6	14673.3										0.81	-24.7031	-24.4579
4.55	14793.3										0.842	-24.6971	-24.4518
4.5	14300										0.873	-24.691	-24.4456
4.45	13606.7										0.905	-24.6849	-24.4393
4.4	13266.7										0.936	-24.6789	-24.4332
4.35	12706.7										0.968	-24.6729	-24.4271
4.3	12186.7										1	-24.6672	-24.4213
4.25	11966.7										1.031	-24.6617	-24.4156
4.2	11960										1.063	-24.6565	-24.4104
4.15	11220										1.095	-24.6517	-24.4055
4.1	11140										1.126	-24.6473	-24.401
4.05	11080										1.158	-24.6434	-24.397
4	10893.3										1.19	-24.64	-24.3935
3.95	10786.7										1.221	-24.6372	-24.3906
3.9	10753.3										1.253	-24.6349	-24.3883
3.85	10553.3										1.284	-24.6333	-24.3867
3.8	9786.67										1.316	-24.6323	-24.3856
3.75	9880										1.348	-24.632	-24.3853
3.7	9653.33										1.348	-24.632	-24.3853
3.65	9553.33										1.386	-24.632	-24.3853
3.6	9806.67										1.424	-24.632	-24.3853
3.55	9440										1.462	-24.632	-24.3853
3.5	9293.33										1.5	-24.632	-24.3853
3.45	9160										1.538	-24.632	-24.3853
3.4	9133.33										1.576	-24.632	-24.3853
3.35	8506.67										1.614	-24.632	-24.3853
3.3	8366.67										1.614	-24.632	-24.3853
3.25	7626.67										1.646	-24.6323	-24.3857
3.2	7053.33										1.677	-24.6333	-24.3867
3.15	6733.33										1.709	-24.635	-24.3884
3.1	6146.67										1.741	-24.6373	-24.3907
3.05	5760										1.772	-24.6401	-24.3936
3	5493.33										1.804	-24.6435	-24.3971
2.95	4980										1.835	-24.6474	-24.401
2.9	4580										1.867	-24.6518	-24.4055
2.85	4533.33										1.899	-24.6566	-24.4104
2.8	4153.33										1.93	-24.6618	-24.4157
2.75	3786.67										1.962	-24.6673	-24.4214
2.7	3606.67										1.994	-24.673	-24.4272
2.65	3453.33										2.025	-24.6789	-24.4333
2.6	3100										2.057	-24.685	-24.4394
2.55	2926.67										2.088	-24.6911	-24.4457
2.5	2913.33										2.12	-24.6972	-24.4519
2.45	2666.67										2.152	-24.7032	-24.458
2.4	2553.33										2.183	-24.709	-24.464
2.35	2553.33										2.215	-24.7147	-24.4698
2.3	2120										2.247	-24.7201	-24.4753
2.25	2553.33										2.278	-24.7251	-24.4804
2.2	2346.67										2.31	-24.7298	-24.4852
2.15	2486.67										2.342	-24.7341	-24.4896
2.1	2640										2.373	-24.7378	-24.4934
2.05	2373.33										2.405	-24.741	-24.4967
2	2293.33										2.436	-24.7438	-24.4995
1.95	2326.67										2.468	-24.7458	-24.5016
1.9	2326.67										2.5	-24.7474	-24.5031
1.85	2260										2.531	-24.7482	-24.5041
1.8	2106.67										2.563	-24.7485	-24.5043
1.75	2120										2.563	-24.7485	-24.5043
1.7	2126.67										2.596	-24.7483	-24.5041
1.65	2080										2.629	-24.7479	-24.5036
1.6	1966.67										2.663	-24.747	-24.5027
1.55	1940										2.696	-24.746	-24.5015
1.5	1906.67										2.729	-24.7446	-24.5
1.45	2033.33										2.762	-24.7431	-24.4982
1.4	1993.33										2.796	-24.7415	-24.4963
1.35	1946.67										2.829	-24.7399	-24.4943
1.3	1833.33										2.862	-24.7384	-24.4923
1.25	1900										2.895	-24.7372	-24.4905
1.2	1793.33										2.928	-24.7364	-24.4892
1.15	1700										2.962	-24.7361	-24.4887
1.1	1686.67										2.962	-24.7361	-24.4887
1.05	1760										2.993	-24.7358	-24.4884
1	1546.67										3.025	-24.735	-24.4875
0.95	1406.67										3.057	-24.7335	-24.486
0.9	1320										3.088	-24.7315	-24.484
0.85	1160										3.12	-24.7289	-24.4813
0.8	1086.67										3.151	-24.7257	-24.4781
0.75	960										3.183	-24.722	-24.4743
0.7	806.667										3.215	-24.7179	-24.4701
0.65	660										3.246	-24.7134	-24.4655
0.6	493.333										3.278	-24.7085	-24.4606
0.55	380										3.31	-24.7032	-24.4552
0.5	373.333										3.341	-24.6978	-24.4496
0.45	373.333										3.373	-24.6921	-24.4438
0.4	213.333										3.405	-24.6862	-24.4379
0.35	166.667										3.436	-24.6803	-24.4318
0.3	86.6667										3.468	-24.6743	-24.4258
0.25	60										3.499	-24.6684	-24.4198
0.2	60										3.531	-24.6627	-24.4139
0.15	26.6667										3.563	-24.657	-24.4082
0.1	20										3.594	-24.6517	-24.4028
0.05	40										3.626	-24.6466	-24.3976
0	53.3333										3.658	-24.642	-24.3929
-0.05	53.3333										3.689	-24.6377	-24.3885
-0.1	13.3333										3.721	-24.6339	-24.3846
-0.15	26.6667										3.752	-24.6305	-24.3812
-0.2	20										3.784	-24.6278	-24.3784
-0.25	13.3333										3.816	-24.6256	-24.3762
-0.3	6.66667										3.847	-24.624	-24.3746
-0.35	13.3333										3.879	-24.623	-24.3736
-0.4	20										3.911	-24.6227	-24.3732
-0.45	33.3333										3.911	-24.6227	-24.3732
-0.5	33.3333										3.949	-24.6227	-24.3733
-0.55	33.3333										3.987	-24.6227	-24.3733
-0.6	6.66667										4.025	-24.6227	-24.3733
-0.65	26.6667										4.063	-24.6227	-24.3733
-0.7	13.3333										4.101	-24.6227	-24.3733
-0.75	13.3333										4.139	-24.6227	-24.3733
-0.8	0										4.177	-24.6227	-24.3733
-0.85	53.3333										4.177	-24.7013	-24.4702
-0.9	13.3333										0	-24.7012	-24.4701
-0.95	13.3333										0	-24.617	-24.3838
-1	13.3333										0	-24.617	-24.3837
-1.05	0										0	-24.7029	-24.4715
-1.1	26.6667										0	-24.7029	-24.4715
-1.15	20										0	-24.7028	-24.4714
-1.2	13.3333										0	-24.6185	-24.3849
-1.25	0										0	-24.6185	-24.3849
-1.3	20										0	-24.6184	-24.3849
-1.35	26.6667										0	-24.707	-24.4754
-1.4	6.66667										0	-24.707	-24.4754
-1.45	6.66667										0	-24.7069	-24.4753
-1.5	13.3333										0	-24.6219	-24.3884
											0	-24.622	-24.3884
											0	-24.6219	-24.3883
											0	-24.7098	-24.4793
											0	-24.7097	-24.4793
											0	-24.6241	-24.3914
											0	-24.6242	-24.3915
											#Band-index	4
											0	-21.7452	-21.574
											0	-21.7456	-21.5745
											0	-21.9281	-21.7597
											0	-21.9287	-21.7603
											0	-21.7355	-21.5638
											0	-21.7357	-21.5639
											0	-21.7359	-21.5643
											0	-21.9176	-21.7487
											0	-21.9178	-21.7489
											0	-21.9182	-21.7494
											0	-21.7128	-21.5412
											0	-21.7131	-21.5414
											0	-21.7132	-21.5417
											0	-21.8931	-21.7246
											0	-21.8935	-21.7248
											0	-21.8936	-21.7252
											0	-21.6946	-21.5277
											0	-21.695	-21.5281
											0	-21.8742	-21.7103
											4.177	-21.8746	-21.7108
											4.177	-24.595	-24.3615
											4.139	-24.595	-24.3615
											4.101	-24.595	-24.3615
											4.063	-24.595	-24.3615
											4.025	-24.595	-24.3615
											3.987	-24.595	-24.3615
											3.949	-24.595	-24.3615
											3.911	-24.595	-24.3615
											3.911	-24.595	-24.3615
											3.879	-24.5953	-24.3618
											3.847	-24.5963	-24.3628
											3.816	-24.5979	-24.3645
											3.784	-24.6001	-24.3668
											3.752	-24.6029	-24.3696
											3.721	-24.6062	-24.373
											3.689	-24.6101	-24.377
											3.658	-24.6144	-24.3814
											3.626	-24.6191	-24.3863
											3.594	-24.6242	-24.3915
											3.563	-24.6296	-24.397
											3.531	-24.6353	-24.4029
											3.499	-24.6411	-24.4089
											3.468	-24.647	-24.415
											3.436	-24.653	-24.4211
											3.405	-24.659	-24.4273
											3.373	-24.6649	-24.4333
											3.341	-24.6706	-24.4392
											3.31	-24.6762	-24.4449
											3.278	-24.6815	-24.4503
											3.246	-24.6864	-24.4554
											3.215	-24.691	-24.4601
											3.183	-24.6952	-24.4644
											3.151	-24.6989	-24.4682
											3.12	-24.7021	-24.4714
											3.088	-24.7047	-24.4741
											3.057	-24.7068	-24.4763
											3.025	-24.7082	-24.4778
											2.993	-24.7091	-24.4787
											2.962	-24.7094	-24.4789
											2.962	-24.7094	-24.4789
											2.928	-24.7091	-24.4785
											2.895	-24.7085	-24.4775
											2.862	-24.7076	-24.4762
											2.829	-24.7066	-24.4749
											2.796	-24.7054	-24.4737
											2.762	-24.7043	-24.4726
											2.729	-24.7033	-24.4717
											2.696	-24.7024	-24.4709
											2.663	-24.7017	-24.4704
											2.629	-24.7012	-24.4699
											2.596	-24.7008	-24.4697
											2.563	-24.7007	-24.4696
											2.563	-24.7007	-24.4696
											2.531	-24.7005	-24.4693
											2.5	-24.6996	-24.4685
											2.468	-24.6982	-24.467
											2.436	-24.6961	-24.4649
											2.405	-24.6935	-24.4622
											2.373	-24.6904	-24.459
											2.342	-24.6868	-24.4553
											2.31	-24.6827	-24.4511
											2.278	-24.6782	-24.4465
											2.247	-24.6733	-24.4414
											2.215	-24.6681	-24.4361
											2.183	-24.6626	-24.4305
											2.152	-24.6569	-24.4247
											2.12	-24.6511	-24.4187
											2.088	-24.6452	-24.4127
											2.057	-24.6393	-24.4066
											2.025	-24.6335	-24.4006
											1.994	-24.6277	-24.3947
											1.962	-24.6222	-24.3891
											1.93	-24.6169	-24.3836
											1.899	-24.6119	-24.3785
											1.867	-24.6072	-24.3737
											1.835	-24.603	-24.3694
											1.804	-24.5992	-24.3655
											1.772	-24.5959	-24.3621
											1.741	-24.5932	-24.3593
											1.709	-24.5911	-24.3571
											1.677	-24.5895	-24.3555
											1.646	-24.5885	-24.3545
											1.614	-24.5882	-24.3542
											1.614	-24.5882	-24.3542
											1.576	-24.5882	-24.3542
											1.538	-24.5882	-24.3542
											1.5	-24.5883	-24.3542
											1.462	-24.5883	-24.3543
											1.424	-24.5883	-24.3543
											1.386	-24.5883	-24.3543
											1.348	-24.5883	-24.3543
											1.348	-24.5883	-24.3543
											1.316	-24.5886	-24.3546
											1.284	-24.5896	-24.3556
											1.253	-24.5911	-24.3572
											1.221	-24.5933	-24.3594
											1.19	-24.596	-24.3622
											1.158	-24.5993	-24.3656
											1.126	-24.6031	-24.3694
											1.095	-24.6073	-24.3738
											1.063	-24.6119	-24.3785
											1.031	-24.6169	-24.3837
											1	-24.6223	-24.3891
											0.968	-24.6278	-24.3948
											0.936	-24.6336	-24.4007
											0.905	-24.6394	-24.4067
											0.873	-24.6453	-24.4128
											0.842	-24.6512	-24.4188
											0.81	-24.657	-24.4248
											0.778	-24.6627	-24.4306
											0.747	-24.6681	-24.4362
											0.715	-24.6733	-24.4416
											0.683	-24.6783	-24.4466
											0.652	-24.6828	-24.4512
											0.62	-24.6868	-24.4554
											0.588	-24.6905	-24.4591
											0.557	-24.6936	-24.4623
											0.525	-24.6962	-24.4649
											0.494	-24.6982	-24.467
											0.462	-24.6996	-24.4685
											0.43	-24.7005	-24.4694
											0.399	-24.7007	-24.4696
											0.399	-24.7007	-24.4696
											0.365	-24.7009	-24.4697
											0.332	-24.7012	-24.47
											0.299	-24.7017	-24.4704
											0.266	-24.7024	-24.471
											0.233	-24.7033	-24.4717
											0.199	-24.7043	-24.4727
											0.166	-24.7055	-24.4737
											0.133	-24.7066	-24.475
											0.1	-24.7076	-24.4762
											0.066	-24.7085	-24.4775
											0.033	-24.7091	-24.4785
											0	-24.7093	-24.4789
											#Band-index	5
											0	-21.9281	-21.7598
											0.033	-21.9274	-21.759
											0.066	-21.9253	-21.7569
											0.1	-21.922	-21.7534
											0.133	-21.9176	-21.7488
											0.166	-21.9122	-21.7433
											0.199	-21.9061	-21.7371
											0.233	-21.8996	-21.7308
											0.266	-21.8929	-21.7245
											0.299	-21.8866	-21.7188
											0.332	-21.8808	-21.7142
											0.365	-21.8761	-21.7112
											0.399	-21.8738	-21.71
											0.399	-21.8738	-21.71
											0.43	-21.8733	-21.7095
											0.462	-21.8715	-21.7076
											0.494	-21.8684	-21.7045
											0.525	-21.8641	-21.7001
											0.557	-21.8586	-21.6946
											0.588	-21.852	-21.6879
											0.62	-21.8444	-21.6801
											0.652	-21.8358	-21.6714
											0.683	-21.8263	-21.6617
											0.715	-21.8159	-21.6512
											0.747	-21.8049	-21.64
											0.778	-21.7933	-21.6282
											0.81	-21.7812	-21.6159
											0.842	-21.7688	-21.6033
											0.873	-21.7562	-21.5904
											0.905	-21.7435	-21.5775
											0.936	-21.7308	-21.5646
											0.968	-21.7184	-21.552
											1	-21.7063	-21.5397
											1.031	-21.6948	-21.5279
											1.063	-21.6838	-21.5168
											1.095	-21.6736	-21.5064
											1.126	-21.6643	-21.4969
											1.158	-21.656	-21.4884
											1.19	-21.6488	-21.4811
											1.221	-21.6427	-21.4749
											1.253	-21.6379	-21.4701
											1.284	-21.6345	-21.4665
											1.316	-21.6324	-21.4644
											1.348	-21.6317	-21.4636
											1.348	-21.6317	-21.4636
											1.386	-21.6317	-21.4636
											1.424	-21.6316	-21.4636
											1.462	-21.6315	-21.4635
											1.5	-21.6314	-21.4634
											1.538	-21.6313	-21.4632
											1.576	-21.6312	-21.4631
											1.614	-21.6311	-21.4631
											1.614	-21.6311	-21.4631
											1.646	-21.6319	-21.4638
											1.677	-21.634	-21.466
											1.709	-21.6375	-21.4695
											1.741	-21.6423	-21.4744
											1.772	-21.6483	-21.4806
											1.804	-21.6555	-21.4879
											1.835	-21.6638	-21.4964
											1.867	-21.6731	-21.5059
											1.899	-21.6833	-21.5162
											1.93	-21.6943	-21.5274
											1.962	-21.7058	-21.5391
											1.994	-21.7179	-21.5514
											2.025	-21.7303	-21.5641
											2.057	-21.7429	-21.5769
											2.088	-21.7556	-21.5898
											2.12	-21.7682	-21.6026
											2.152	-21.7806	-21.6152
											2.183	-21.7927	-21.6275
											2.215	-21.8043	-21.6393
											2.247	-21.8153	-21.6505
											2.278	-21.8256	-21.661
											2.31	-21.8352	-21.6707
											2.342	-21.8438	-21.6795
											2.373	-21.8514	-21.6872
											2.405	-21.858	-21.6939
											2.436	-21.8635	-21.6995
											2.468	-21.8678	-21.7038
											2.5	-21.8708	-21.707
											2.531	-21.8727	-21.7088
											2.563	-21.8733	-21.7094
											2.563	-21.8733	-21.7094
											2.596	-21.8757	-21.7105
											2.629	-21.8805	-21.7136
											2.663	-21.8862	-21.7182
											2.696	-21.8926	-21.7239
											2.729	-21.8992	-21.7302
											2.762	-21.9056	-21.7365
											2.796	-21.9117	-21.7426
											2.829	-21.917	-21.7481
											2.862	-21.9214	-21.7527
											2.895	-21.9247	-21.7561
											2.928	-21.9268	-21.7583
											2.962	-21.9274	-21.759
											2.962	-21.9274	-21.759
											2.993	-21.9269	-21.7584
											3.025	-21.925	-21.7565
											3.057	-21.9218	-21.7533
											3.088	-21.9175	-21.7489
											3.12	-21.9119	-21.7432
											3.151	-21.9052	-21.7364
											3.183	-21.8974	-21.7285
											3.215	-21.8886	-21.7196
											3.246	-21.879	-21.7098
											3.278	-21.8684	-21.6991
											3.31	-21.8572	-21.6877
											3.341	-21.8454	-21.6757
											3.373	-21.8331	-21.6632
											3.405	-21.8204	-21.6504
											3.436	-21.8076	-21.6373
											3.468	-21.7947	-21.6242
											3.499	-21.7818	-21.6112
											3.531	-21.7692	-21.5983
											3.563	-21.7569	-21.5858
											3.594	-21.7451	-21.5738
											3.626	-21.7339	-21.5625
											3.658	-21.7236	-21.552
											3.689	-21.7141	-21.5423
											3.721	-21.7056	-21.5337
											3.752	-21.6982	-21.5262
											3.784	-21.6921	-21.52
											3.816	-21.6872	-21.515
											3.847	-21.6837	-21.5114
											3.879	-21.6815	-21.5092
											3.911	-21.6808	-21.5085
											3.911	-21.6808	-21.5085
											3.949	-21.6808	-21.5085
											3.987	-21.6809	-21.5086
											4.025	-21.681	-21.5087
											4.063	-21.6811	-21.5088
											4.101	-21.6812	-21.5089
											4.139	-21.6812	-21.509
											4.177	-21.6812	-21.509
											4.177	-21.8686	-21.6918
											0	-21.8691	-21.6924
											0	-21.6907	-21.5115
											0	-21.6911	-21.512
											0	-21.8666	-21.6973
											0	-21.8667	-21.6976
											0	-21.8671	-21.6979
											0	-21.6878	-21.5159
											0	-21.6878	-21.5162
											0	-21.6882	-21.5164
											0	-21.8751	-21.7115
											0	-21.8753	-21.7119
											0	-21.8756	-21.7121
											0	-21.6948	-21.5283
											0	-21.6951	-21.5286
											0	-21.6953	-21.5288
											0	-21.8806	-21.7193
											0	-21.8811	-21.7198
											0	-21.6997	-21.5352
											0	-21.7001	-21.5356
											#Band-index	6
											0	-19.7756	-19.686
											0	-19.7759	-19.6862
											0	-19.9693	-19.879
											0	-19.9696	-19.8792
											0	-19.8184	-19.7288
											0	-19.8184	-19.7288
											0	-19.8187	-19.7291
											0	-20.0145	-19.9243
											0	-20.0145	-19.9243
											0	-20.0148	-19.9245
											0	-19.9003	-19.8108
											0	-19.9003	-19.8108
											0	-19.9007	-19.8111
											0	-20.1009	-20.0108
											0	-20.1009	-20.0109
											0	-20.1012	-20.0111
											0	-19.9396	-19.8502
											0	-19.94	-19.8505
											0	-20.1423	-20.0524
											4.177	-20.1427	-20.0527
											4.177	-21.6362	-21.4704
											4.139	-21.6362	-21.4705
											4.101	-21.6363	-21.4706
											4.063	-21.6364	-21.4707
											4.025	-21.6365	-21.4708
											3.987	-21.6366	-21.4709
											3.949	-21.6366	-21.471
											3.911	-21.6366	-21.471
											3.911	-21.6366	-21.471
											3.879	-21.6374	-21.4717
											3.847	-21.6395	-21.4739
											3.816	-21.643	-21.4775
											3.784	-21.6478	-21.4824
											3.752	-21.6539	-21.4886
											3.721	-21.6612	-21.496
											3.689	-21.6696	-21.5046
											3.658	-21.679	-21.5141
											3.626	-21.6892	-21.5246
											3.594	-21.7002	-21.5358
											3.563	-21.7119	-21.5477
											3.531	-21.724	-21.56
											3.499	-21.7365	-21.5728
											3.468	-21.7493	-21.5857
											3.436	-21.762	-21.5987
											3.405	-21.7748	-21.6117
											3.373	-21.7873	-21.6244
											3.341	-21.7994	-21.6368
											3.31	-21.8112	-21.6487
											3.278	-21.8223	-21.66
											3.246	-21.8327	-21.6706
											3.215	-21.8423	-21.6804
											3.183	-21.851	-21.6892
											3.151	-21.8587	-21.6971
											3.12	-21.8654	-21.7038
											3.088	-21.8709	-21.7094
											3.057	-21.8752	-21.7138
											3.025	-21.8783	-21.717
											2.993	-21.8802	-21.7189
											2.962	-21.8807	-21.7194
											2.962	-21.8807	-21.7194
											2.928	-21.8803	-21.7189
											2.895	-21.8792	-21.7173
											2.862	-21.8773	-21.7148
											2.829	-21.875	-21.7116
											2.796	-21.8725	-21.7079
											2.762	-21.87	-21.7041
											2.729	-21.8679	-21.7005
											2.696	-21.8663	-21.6973
											2.663	-21.8656	-21.6947
											2.629	-21.866	-21.693
											2.596	-21.8672	-21.6921
											2.563	-21.8685	-21.6918
											2.563	-21.8685	-21.6918
											2.531	-21.8679	-21.6912
											2.5	-21.8661	-21.6894
											2.468	-21.8631	-21.6863
											2.436	-21.8588	-21.682
											2.405	-21.8534	-21.6765
											2.373	-21.8469	-21.6699
											2.342	-21.8393	-21.6622
											2.31	-21.8308	-21.6536
											2.278	-21.8213	-21.644
											2.247	-21.8111	-21.6336
											2.215	-21.8001	-21.6226
											2.183	-21.7886	-21.6109
											2.152	-21.7767	-21.5987
											2.12	-21.7643	-21.5863
											2.088	-21.7518	-21.5736
											2.057	-21.7393	-21.5608
											2.025	-21.7268	-21.5482
											1.994	-21.7145	-21.5357
											1.962	-21.7025	-21.5236
											1.93	-21.6911	-21.5119
											1.899	-21.6802	-21.5009
											1.867	-21.6701	-21.4907
											1.835	-21.6609	-21.4813
											1.804	-21.6526	-21.473
											1.772	-21.6455	-21.4657
											1.741	-21.6395	-21.4596
											1.709	-21.6347	-21.4548
											1.677	-21.6313	-21.4513
											1.646	-21.6292	-21.4492
											1.614	-21.6285	-21.4484
											1.614	-21.6285	-21.4484
											1.576	-21.6285	-21.4484
											1.538	-21.6284	-21.4484
											1.5	-21.6283	-21.4482
											1.462	-21.6282	-21.4481
											1.424	-21.6281	-21.448
											1.386	-21.628	-21.4479
											1.348	-21.628	-21.4479
											1.348	-21.628	-21.4479
											1.316	-21.6287	-21.4486
											1.284	-21.6308	-21.4508
											1.253	-21.6343	-21.4543
											1.221	-21.639	-21.4591
											1.19	-21.645	-21.4651
											1.158	-21.6522	-21.4724
											1.126	-21.6604	-21.4808
											1.095	-21.6696	-21.4901
											1.063	-21.6797	-21.5003
											1.031	-21.6905	-21.5113
											1	-21.702	-21.523
											0.968	-21.7139	-21.5351
											0.936	-21.7262	-21.5475
											0.905	-21.7387	-21.5602
											0.873	-21.7513	-21.5729
											0.842	-21.7638	-21.5856
											0.81	-21.7761	-21.5981
											0.778	-21.788	-21.6102
											0.747	-21.7995	-21.6219
											0.715	-21.8105	-21.6329
											0.683	-21.8207	-21.6433
											0.652	-21.8301	-21.6529
											0.62	-21.8387	-21.6615
											0.588	-21.8462	-21.6692
											0.557	-21.8528	-21.6758
											0.525	-21.8582	-21.6813
											0.494	-21.8624	-21.6856
											0.462	-21.8654	-21.6886
											0.43	-21.8672	-21.6905
											0.399	-21.8678	-21.691
											0.399	-21.8678	-21.691
											0.365	-21.8668	-21.6914
											0.332	-21.8656	-21.6923
											0.299	-21.8652	-21.6941
											0.266	-21.8659	-21.6966
											0.233	-21.8674	-21.6998
											0.199	-21.8695	-21.7034
											0.166	-21.8719	-21.7072
											0.133	-21.8744	-21.7109
											0.1	-21.8767	-21.7141
											0.066	-21.8785	-21.7166
											0.033	-21.8796	-21.7181
											0	-21.88	-21.7187
											#Band-index	7
											0	-19.969	-19.8786
											0.033	-19.9721	-19.8818
											0.066	-19.9812	-19.8909
											0.1	-19.9956	-19.9053
											0.133	-20.0142	-19.9239
											0.166	-20.0355	-19.9452
											0.199	-20.058	-19.9677
											0.233	-20.0801	-19.9899
											0.266	-20.1005	-20.0103
											0.299	-20.1178	-20.0277
											0.332	-20.1309	-20.0408
											0.365	-20.1391	-20.0491
											0.399	-20.1419	-20.0518
											0.399	-20.1419	-20.0518
											0.43	-20.1412	-20.0512
											0.462	-20.1391	-20.0491
											0.494	-20.1357	-20.0457
											0.525	-20.1309	-20.0409
											0.557	-20.1248	-20.0348
											0.588	-20.1174	-20.0274
											0.62	-20.1088	-20.0189
											0.652	-20.0991	-20.0092
											0.683	-20.0885	-19.9985
											0.715	-20.0768	-19.9869
											0.747	-20.0644	-19.9746
											0.778	-20.0514	-19.9615
											0.81	-20.0377	-19.948
											0.842	-20.0237	-19.934
											0.873	-20.0095	-19.9197
											0.905	-19.9951	-19.9054
											0.936	-19.9808	-19.8911
											0.968	-19.9667	-19.8771
											1	-19.953	-19.8634
											1.031	-19.9398	-19.8503
											1.063	-19.9273	-19.8379
											1.095	-19.9157	-19.8263
											1.126	-19.905	-19.8157
											1.158	-19.8955	-19.8062
											1.19	-19.8872	-19.798
											1.221	-19.8803	-19.7911
											1.253	-19.8748	-19.7856
											1.284	-19.8708	-19.7816
											1.316	-19.8684	-19.7792
											1.348	-19.8676	-19.7784
											1.348	-19.8676	-19.7784
											1.386	-19.8676	-19.7784
											1.424	-19.8675	-19.7783
											1.462	-19.8674	-19.7783
											1.5	-19.8673	-19.7782
											1.538	-19.8672	-19.7781
											1.576	-19.8671	-19.7781
											1.614	-19.8671	-19.778
											1.614	-19.8671	-19.778
											1.646	-19.8679	-19.7789
											1.677	-19.8704	-19.7813
											1.709	-19.8743	-19.7852
											1.741	-19.8798	-19.7907
											1.772	-19.8868	-19.7976
											1.804	-19.895	-19.8058
											1.835	-19.9046	-19.8153
											1.867	-19.9152	-19.8259
											1.899	-19.9268	-19.8375
											1.93	-19.9393	-19.8499
											1.962	-19.9525	-19.8631
											1.994	-19.9662	-19.8767
											2.025	-19.9803	-19.8908
											2.057	-19.9946	-19.9051
											2.088	-20.009	-19.9194
											2.12	-20.0233	-19.9336
											2.152	-20.0373	-19.9476
											2.183	-20.0509	-19.9612
											2.215	-20.064	-19.9742
											2.247	-20.0764	-19.9866
											2.278	-20.088	-19.9982
											2.31	-20.0987	-20.0089
											2.342	-20.1084	-20.0185
											2.373	-20.1169	-20.0271
											2.405	-20.1243	-20.0344
											2.436	-20.1304	-20.0406
											2.468	-20.1353	-20.0454
											2.5	-20.1387	-20.0488
											2.531	-20.1408	-20.0509
											2.563	-20.1414	-20.0515
											2.563	-20.1414	-20.0515
											2.596	-20.1387	-20.0487
											2.629	-20.1305	-20.0405
											2.663	-20.1173	-20.0274
											2.696	-20.1001	-20.0101
											2.729	-20.0797	-19.9897
											2.762	-20.0576	-19.9674
											2.796	-20.0351	-19.9449
											2.829	-20.0138	-19.9236
											2.862	-19.9953	-19.905
											2.895	-19.9809	-19.8906
											2.928	-19.9718	-19.8815
											2.962	-19.9686	-19.8784
											2.962	-19.9686	-19.8784
											2.993	-19.968	-19.8778
											3.025	-19.966	-19.8758
											3.057	-19.9627	-19.8725
											3.088	-19.9582	-19.8679
											3.12	-19.9523	-19.8621
											3.151	-19.9453	-19.8551
											3.183	-19.9371	-19.8469
											3.215	-19.9278	-19.8377
											3.246	-19.9176	-19.8275
											3.278	-19.9065	-19.8165
											3.31	-19.8947	-19.8046
											3.341	-19.8822	-19.7922
											3.373	-19.8692	-19.7792
											3.405	-19.8558	-19.7659
											3.436	-19.8421	-19.7523
											3.468	-19.8284	-19.7386
											3.499	-19.8147	-19.7249
											3.531	-19.8012	-19.7115
											3.563	-19.7881	-19.6984
											3.594	-19.7755	-19.6859
											3.626	-19.7635	-19.674
											3.658	-19.7524	-19.6629
											3.689	-19.7422	-19.6528
											3.721	-19.7331	-19.6437
											3.752	-19.7251	-19.6358
											3.784	-19.7185	-19.6292
											3.816	-19.7132	-19.624
											3.847	-19.7094	-19.6201
											3.879	-19.7071	-19.6178
											3.911	-19.7063	-19.617
											3.911	-19.7063	-19.617
											3.949	-19.7063	-19.6171
											3.987	-19.7064	-19.6171
											4.025	-19.7064	-19.6172
											4.063	-19.7065	-19.6173
											4.101	-19.7066	-19.6173
											4.139	-19.7066	-19.6173
											4.177	-19.7066	-19.6173
											4.177	-19.3173	-19.2043
											0	-19.3224	-19.2093
											0	-19.1276	-19.0152
											0	-19.1322	-19.0197
											0	-19.2927	-19.1743
											0	-19.2978	-19.1794
											0	-19.2977	-19.1794
											0	-19.1052	-18.9875
											0	-19.1097	-18.9921
											0	-19.1097	-18.9921
											0	-19.2426	-19.1134
											0	-19.2477	-19.1185
											0	-19.2477	-19.1184
											0	-19.0596	-18.9311
											0	-19.0642	-18.9357
											0	-19.0642	-18.9357
											0	-19.2172	-19.0822
											0	-19.2223	-19.0873
											0	-19.0365	-18.9023
											0	-19.0411	-18.907
											#Band-index	8
											0	-18.3082	-18.1902
											0	-18.321	-18.2038
											0	-18.505	-18.3851
											0	-18.5196	-18.4005
											0	-18.3121	-18.2024
											0	-18.3121	-18.2024
											0	-18.325	-18.2158
											0	-18.5098	-18.398
											0	-18.5098	-18.3981
											0	-18.5243	-18.4134
											0	-18.32	-18.2262
											0	-18.32	-18.2263
											0	-18.3327	-18.2395
											0	-18.5192	-18.4236
											0	-18.5192	-18.4237
											0	-18.5336	-18.4386
											0	-18.3238	-18.238
											0	-18.3365	-18.2512
											0	-18.5238	-18.4362
											4.177	-18.5381	-18.4511
											4.177	-18.9722	-18.8386
											4.139	-18.9725	-18.8389
											4.101	-18.9733	-18.8397
											4.063	-18.9745	-18.8409
											4.025	-18.9758	-18.8422
											3.987	-18.977	-18.8434
											3.949	-18.9778	-18.8442
											3.911	-18.9781	-18.8445
											3.911	-18.9781	-18.8445
											3.879	-18.9788	-18.8452
											3.847	-18.981	-18.8473
											3.816	-18.9845	-18.8509
											3.784	-18.9894	-18.8557
											3.752	-18.9956	-18.8619
											3.721	-19.003	-18.8692
											3.689	-19.0115	-18.8777
											3.658	-19.021	-18.8871
											3.626	-19.0314	-18.8974
											3.594	-19.0426	-18.9085
											3.563	-19.0543	-18.9202
											3.531	-19.0666	-18.9323
											3.499	-19.0792	-18.9448
											3.468	-19.092	-18.9576
											3.436	-19.1048	-18.9703
											3.405	-19.1176	-18.983
											3.373	-19.1301	-18.9955
											3.341	-19.1423	-19.0076
											3.31	-19.154	-19.0193
											3.278	-19.1651	-19.0303
											3.246	-19.1755	-19.0407
											3.215	-19.1851	-19.0502
											3.183	-19.1937	-19.0589
											3.151	-19.2014	-19.0665
											3.12	-19.208	-19.0731
											3.088	-19.2135	-19.0786
											3.057	-19.2178	-19.0829
											3.025	-19.2209	-19.086
											2.993	-19.2227	-19.0878
											2.962	-19.2233	-19.0884
											2.962	-19.2233	-19.0884
											2.928	-19.225	-19.0905
											2.895	-19.2301	-19.0968
											2.862	-19.2382	-19.1066
											2.829	-19.2487	-19.1195
											2.796	-19.2609	-19.1343
											2.762	-19.2738	-19.1501
											2.729	-19.2867	-19.1658
											2.696	-19.2987	-19.1803
											2.663	-19.3089	-19.1927
											2.629	-19.3167	-19.2022
											2.596	-19.3216	-19.2081
											2.563	-19.3232	-19.2101
											2.563	-19.3232	-19.2101
											2.531	-19.3226	-19.2095
											2.5	-19.3207	-19.2076
											2.468	-19.3174	-19.2044
											2.436	-19.3129	-19.1998
											2.405	-19.3071	-19.1941
											2.373	-19.3002	-19.1871
											2.342	-19.2921	-19.1791
											2.31	-19.283	-19.17
											2.278	-19.2729	-19.1599
											2.247	-19.262	-19.1491
											2.215	-19.2504	-19.1374
											2.183	-19.2381	-19.1252
											2.152	-19.2253	-19.1124
											2.12	-19.2121	-19.0993
											2.088	-19.1987	-19.086
											2.057	-19.1853	-19.0726
											2.025	-19.1718	-19.0592
											1.994	-19.1586	-19.0461
											1.962	-19.1458	-19.0333
											1.93	-19.1335	-19.021
											1.899	-19.1218	-19.0094
											1.867	-19.1109	-18.9986
											1.835	-19.101	-18.9887
											1.804	-19.0921	-18.9799
											1.772	-19.0843	-18.9722
											1.741	-19.0778	-18.9657
											1.709	-19.0727	-18.9606
											1.677	-19.069	-18.9569
											1.646	-19.0667	-18.9547
											1.614	-19.0659	-18.9539
											1.614	-19.0659	-18.9539
											1.576	-19.0657	-18.9536
											1.538	-19.0649	-18.9528
											1.5	-19.0637	-18.9517
											1.462	-19.0624	-18.9504
											1.424	-19.0613	-18.9492
											1.386	-19.0605	-18.9484
											1.348	-19.0602	-18.9481
											1.348	-19.0602	-18.9481
											1.316	-19.0609	-18.9489
											1.284	-19.0632	-18.9511
											1.253	-19.0669	-18.9548
											1.221	-19.072	-18.9599
											1.19	-19.0785	-18.9663
											1.158	-19.0862	-18.974
											1.126	-19.095	-18.9828
											1.095	-19.1049	-18.9926
											1.063	-19.1158	-19.0034
											1.031	-19.1274	-19.015
											1	-19.1397	-19.0272
											0.968	-19.1525	-19.0399
											0.936	-19.1656	-19.053
											0.905	-19.179	-19.0663
											0.873	-19.1924	-19.0797
											0.842	-19.2058	-19.0929
											0.81	-19.2189	-19.106
											0.778	-19.2316	-19.1187
											0.747	-19.2439	-19.1309
											0.715	-19.2555	-19.1425
											0.683	-19.2664	-19.1534
											0.652	-19.2764	-19.1634
											0.62	-19.2854	-19.1724
											0.588	-19.2935	-19.1804
											0.557	-19.3004	-19.1873
											0.525	-19.3061	-19.1931
											0.494	-19.3106	-19.1976
											0.462	-19.3139	-19.2008
											0.43	-19.3158	-19.2027
											0.399	-19.3164	-19.2033
											0.399	-19.3164	-19.2033
											0.365	-19.3147	-19.2013
											0.332	-19.3099	-19.1954
											0.299	-19.3021	-19.1859
											0.266	-19.2918	-19.1735
											0.233	-19.2799	-19.159
											0.199	-19.267	-19.1433
											0.166	-19.254	-19.1275
											0.133	-19.2419	-19.1126
											0.1	-19.2314	-19.0998
											0.066	-19.2233	-19.0899
											0.033	-19.2182	-19.0837
											0	-19.2165	-19.0815
											#Band-index	9
											0	-18.5189	-18.3998
											0.033	-18.5192	-18.4006
											0.066	-18.5201	-18.4032
											0.1	-18.5216	-18.4073
											0.133	-18.5236	-18.4126
											0.166	-18.5258	-18.4187
											0.199	-18.5282	-18.4253
											0.233	-18.5306	-18.4318
											0.266	-18.5327	-18.4378
											0.299	-18.5346	-18.4429
											0.332	-18.536	-18.4468
											0.365	-18.5369	-18.4493
											0.399	-18.5372	-18.4501
											0.399	-18.5372	-18.4501
											0.43	-18.5365	-18.4495
											0.462	-18.5345	-18.4474
											0.494	-18.5311	-18.444
											0.525	-18.5263	-18.4393
											0.557	-18.5201	-18.4332
											0.588	-18.5128	-18.4259
											0.62	-18.5042	-18.4174
											0.652	-18.4946	-18.4078
											0.683	-18.4839	-18.3973
											0.715	-18.4723	-18.3858
											0.747	-18.46	-18.3735
											0.778	-18.4469	-18.3606
											0.81	-18.4334	-18.3472
											0.842	-18.4195	-18.3334
											0.873	-18.4053	-18.3194
											0.905	-18.391	-18.3052
											0.936	-18.3769	-18.2912
											0.968	-18.3629	-18.2773
											1	-18.3493	-18.2639
											1.031	-18.3363	-18.251
											1.063	-18.3239	-18.2387
											1.095	-18.3124	-18.2273
											1.126	-18.3019	-18.2169
											1.158	-18.2925	-18.2076
											1.19	-18.2843	-18.1994
											1.221	-18.2775	-18.1927
											1.253	-18.2721	-18.1873
											1.284	-18.2681	-18.1834
											1.316	-18.2657	-18.181
											1.348	-18.2649	-18.1802
											1.348	-18.2649	-18.1802
											1.386	-18.2641	-18.1794
											1.424	-18.2619	-18.1771
											1.462	-18.2587	-18.1737
											1.5	-18.2551	-18.17
											1.538	-18.2519	-18.1667
											1.576	-18.2496	-18.1643
											1.614	-18.2488	-18.1635
											1.614	-18.2488	-18.1635
											1.646	-18.2496	-18.1643
											1.677	-18.252	-18.1666
											1.709	-18.2559	-18.1705
											1.741	-18.2612	-18.1758
											1.772	-18.268	-18.1825
											1.804	-18.2761	-18.1905
											1.835	-18.2854	-18.1997
											1.867	-18.2958	-18.21
											1.899	-18.3071	-18.2213
											1.93	-18.3193	-18.2334
											1.962	-18.3322	-18.2461
											1.994	-18.3456	-18.2594
											2.025	-18.3594	-18.2731
											2.057	-18.3735	-18.287
											2.088	-18.3876	-18.301
											2.12	-18.4016	-18.3148
											2.152	-18.4153	-18.3285
											2.183	-18.4287	-18.3418
											2.215	-18.4416	-18.3545
											2.247	-18.4538	-18.3666
											2.278	-18.4653	-18.378
											2.31	-18.4758	-18.3884
											2.342	-18.4854	-18.3979
											2.373	-18.4938	-18.4063
											2.405	-18.5011	-18.4135
											2.436	-18.5072	-18.4195
											2.468	-18.5119	-18.4242
											2.5	-18.5153	-18.4276
											2.531	-18.5174	-18.4296
											2.563	-18.518	-18.4302
											2.563	-18.518	-18.4302
											2.596	-18.5177	-18.4294
											2.629	-18.5168	-18.4269
											2.663	-18.5154	-18.423
											2.696	-18.5135	-18.4178
											2.729	-18.5113	-18.4117
											2.762	-18.5088	-18.4051
											2.796	-18.5064	-18.3984
											2.829	-18.5041	-18.3922
											2.862	-18.5022	-18.3868
											2.895	-18.5006	-18.3827
											2.928	-18.4997	-18.3801
											2.962	-18.4993	-18.3792
											2.962	-18.4993	-18.3792
											2.993	-18.4987	-18.3786
											3.025	-18.4967	-18.3766
											3.057	-18.4934	-18.3733
											3.088	-18.4887	-18.3687
											3.12	-18.4828	-18.3628
											3.151	-18.4756	-18.3557
											3.183	-18.4673	-18.3475
											3.215	-18.4579	-18.3381
											3.246	-18.4475	-18.3279
											3.278	-18.4363	-18.3167
											3.31	-18.4243	-18.3048
											3.341	-18.4116	-18.2923
											3.373	-18.3984	-18.2792
											3.405	-18.3848	-18.2658
											3.436	-18.3711	-18.2522
											3.468	-18.3572	-18.2384
											3.499	-18.3434	-18.2248
											3.531	-18.3298	-18.2113
											3.563	-18.3165	-18.1982
											3.594	-18.3038	-18.1857
											3.626	-18.2918	-18.1738
											3.658	-18.2806	-18.1627
											3.689	-18.2703	-18.1525
											3.721	-18.2611	-18.1435
											3.752	-18.2531	-18.1356
											3.784	-18.2465	-18.129
											3.816	-18.2412	-18.1237
											3.847	-18.2373	-18.1199
											3.879	-18.235	-18.1176
											3.911	-18.2342	-18.1168
											3.911	-18.2342	-18.1168
											3.949	-18.235	-18.1177
											3.987	-18.2373	-18.1201
											4.025	-18.2406	-18.1236
											4.063	-18.2442	-18.1274
											4.101	-18.2475	-18.1308
											4.139	-18.2497	-18.1332
											4.177	-18.2505	-18.1341
											4.177	-17.4227	-17.3788
											0	-17.4399	-17.3965
											0	-17.2128	-17.1687
											0	-17.2281	-17.1843
											0	-17.4209	-17.3771
											0	-17.4381	-17.3947
											0	-17.4382	-17.3948
											0	-17.2111	-17.167
											0	-17.2264	-17.1826
											0	-17.2265	-17.1827
											0	-17.4175	-17.3737
											0	-17.4347	-17.3913
											0	-17.4348	-17.3914
											0	-17.2078	-17.1637
											0	-17.2231	-17.1794
											0	-17.2232	-17.1795
											0	-17.4158	-17.3721
											0	-17.4331	-17.3898
											0	-17.2063	-17.1622
											0	-17.2216	-17.1779
											#Band-index	10
											0	-16.8354	-16.7218
											0	-16.8354	-16.7218
											0	-17.0119	-16.8996
											0	-17.0119	-16.8996
											0	-16.7343	-16.6185
											0	-16.7344	-16.6185
											0	-16.7344	-16.6185
											0	-16.9077	-16.7932
											0	-16.9077	-16.7932
											0	-16.9077	-16.7932
											0	-16.5207	-16.3985
											0	-16.5207	-16.3985
											0	-16.5207	-16.3985
											0	-16.688	-16.5669
											0	-16.688	-16.5669
											0	-16.688	-16.5669
											0	-16.4055	-16.2784
											0	-16.4055	-16.2785
											0	-16.5697	-16.4436
											4.177	-16.5697	-16.4436
											4.177	-17.1321	-17.088
											4.139	-17.1331	-17.089
											4.101	-17.1358	-17.0917
											4.063	-17.1397	-17.0957
											4.025	-17.144	-17.1002
											3.987	-17.148	-17.1042
											3.949	-17.1507	-17.1069
											3.911	-17.1516	-17.1079
											3.911	-17.1516	-17.1079
											3.879	-17.1525	-17.1088
											3.847	-17.155	-17.1113
											3.816	-17.1592	-17.1155
											3.784	-17.1649	-17.1212
											3.752	-17.1721	-17.1284
											3.721	-17.1807	-17.1371
											3.689	-17.1906	-17.147
											3.658	-17.2017	-17.1581
											3.626	-17.2138	-17.1702
											3.594	-17.2267	-17.1832
											3.563	-17.2405	-17.1969
											3.531	-17.2547	-17.2112
											3.499	-17.2694	-17.2259
											3.468	-17.2843	-17.2409
											3.436	-17.2993	-17.2559
											3.405	-17.3142	-17.2708
											3.373	-17.3289	-17.2855
											3.341	-17.3431	-17.2998
											3.31	-17.3568	-17.3135
											3.278	-17.3698	-17.3265
											3.246	-17.382	-17.3387
											3.215	-17.3932	-17.35
											3.183	-17.4034	-17.3602
											3.151	-17.4124	-17.3692
											3.12	-17.4202	-17.377
											3.088	-17.4266	-17.3834
											3.057	-17.4317	-17.3885
											3.025	-17.4353	-17.3921
											2.993	-17.4375	-17.3943
											2.962	-17.4381	-17.395
											2.962	-17.4381	-17.395
											2.928	-17.4382	-17.3951
											2.895	-17.4385	-17.3954
											2.862	-17.439	-17.3959
											2.829	-17.4397	-17.3965
											2.796	-17.4405	-17.3973
											2.762	-17.4414	-17.3982
											2.729	-17.4423	-17.399
											2.696	-17.4431	-17.3998
											2.663	-17.4438	-17.4005
											2.629	-17.4443	-17.401
											2.596	-17.4446	-17.4013
											2.563	-17.4447	-17.4014
											2.563	-17.4447	-17.4014
											2.531	-17.444	-17.4007
											2.5	-17.4419	-17.3986
											2.468	-17.4382	-17.3949
											2.436	-17.4332	-17.3899
											2.405	-17.4267	-17.3834
											2.373	-17.419	-17.3756
											2.342	-17.4099	-17.3666
											2.31	-17.3998	-17.3564
											2.278	-17.3885	-17.3451
											2.247	-17.3763	-17.3329
											2.215	-17.3633	-17.3199
											2.183	-17.3496	-17.3061
											2.152	-17.3353	-17.2918
											2.12	-17.3207	-17.2771
											2.088	-17.3057	-17.2622
											2.057	-17.2907	-17.2471
											2.025	-17.2758	-17.2322
											1.994	-17.2611	-17.2174
											1.962	-17.2468	-17.2031
											1.93	-17.233	-17.1893
											1.899	-17.22	-17.1763
											1.867	-17.2079	-17.1642
											1.835	-17.1968	-17.1531
											1.804	-17.1869	-17.1431
											1.772	-17.1783	-17.1345
											1.741	-17.1711	-17.1273
											1.709	-17.1653	-17.1215
											1.677	-17.1612	-17.1174
											1.646	-17.1587	-17.1149
											1.614	-17.1578	-17.114
											1.614	-17.1578	-17.114
											1.576	-17.1568	-17.113
											1.538	-17.1541	-17.1102
											1.5	-17.1502	-17.1062
											1.462	-17.1459	-17.1018
											1.424	-17.142	-17.0978
											1.386	-17.1394	-17.0951
											1.348	-17.1384	-17.0941
											1.348	-17.1384	-17.0941
											1.316	-17.1392	-17.0949
											1.284	-17.1417	-17.0974
											1.253	-17.1458	-17.1015
											1.221	-17.1515	-17.1072
											1.19	-17.1586	-17.1143
											1.158	-17.1671	-17.1229
											1.126	-17.1769	-17.1327
											1.095	-17.1878	-17.1436
											1.063	-17.1998	-17.1556
											1.031	-17.2126	-17.1684
											1	-17.2262	-17.182
											0.968	-17.2403	-17.1961
											0.936	-17.2548	-17.2107
											0.905	-17.2696	-17.2254
											0.873	-17.2844	-17.2403
											0.842	-17.2991	-17.255
											0.81	-17.3136	-17.2696
											0.778	-17.3277	-17.2837
											0.747	-17.3412	-17.2972
											0.715	-17.3541	-17.3101
											0.683	-17.3661	-17.3222
											0.652	-17.3772	-17.3333
											0.62	-17.3873	-17.3434
											0.588	-17.3962	-17.3523
											0.557	-17.4039	-17.36
											0.525	-17.4102	-17.3663
											0.494	-17.4152	-17.3713
											0.462	-17.4188	-17.3749
											0.43	-17.4209	-17.377
											0.399	-17.4216	-17.3777
											0.399	-17.4216	-17.3777
											0.365	-17.4215	-17.3776
											0.332	-17.4212	-17.3773
											0.299	-17.4207	-17.3768
											0.266	-17.4199	-17.3761
											0.233	-17.4191	-17.3753
											0.199	-17.4182	-17.3744
											0.166	-17.4174	-17.3736
											0.133	-17.4166	-17.3728
											0.1	-17.4159	-17.3721
											0.066	-17.4154	-17.3716
											0.033	-17.4151	-17.3713
											0	-17.415	-17.3712
											#Band-index	11
											0	-17.0109	-16.8986
											0.033	-17.0039	-16.8915
											0.066	-16.9833	-16.8705
											0.1	-16.9503	-16.8367
											0.133	-16.9068	-16.7922
											0.166	-16.8554	-16.7396
											0.199	-16.7992	-16.6818
											0.233	-16.7417	-16.6226
											0.266	-16.6869	-16.5659
											0.299	-16.6387	-16.5158
											0.332	-16.601	-16.4764
											0.365	-16.5768	-16.4512
											0.399	-16.5685	-16.4424
											0.399	-16.5685	-16.4424
											0.43	-16.568	-16.4419
											0.462	-16.5664	-16.4403
											0.494	-16.5636	-16.4375
											0.525	-16.5597	-16.4335
											0.557	-16.5547	-16.4285
											0.588	-16.5488	-16.4225
											0.62	-16.5418	-16.4155
											0.652	-16.5339	-16.4076
											0.683	-16.5253	-16.3988
											0.715	-16.5158	-16.3893
											0.747	-16.5058	-16.3792
											0.778	-16.4952	-16.3685
											0.81	-16.4842	-16.3574
											0.842	-16.4728	-16.346
											0.873	-16.4613	-16.3344
											0.905	-16.4497	-16.3228
											0.936	-16.4382	-16.3112
											0.968	-16.4268	-16.2998
											1	-16.4158	-16.2887
											1.031	-16.4051	-16.278
											1.063	-16.3951	-16.268
											1.095	-16.3857	-16.2586
											1.126	-16.3772	-16.25
											1.158	-16.3695	-16.2423
											1.19	-16.3628	-16.2356
											1.221	-16.3572	-16.23
											1.253	-16.3528	-16.2256
											1.284	-16.3496	-16.2224
											1.316	-16.3476	-16.2204
											1.348	-16.3469	-16.2197
											1.348	-16.3469	-16.2197
											1.386	-16.3469	-16.2197
											1.424	-16.3469	-16.2197
											1.462	-16.347	-16.2197
											1.5	-16.347	-16.2197
											1.538	-16.347	-16.2197
											1.576	-16.347	-16.2197
											1.614	-16.3469	-16.2197
											1.614	-16.3469	-16.2197
											1.646	-16.3476	-16.2204
											1.677	-16.3496	-16.2224
											1.709	-16.3528	-16.2256
											1.741	-16.3572	-16.23
											1.772	-16.3628	-16.2356
											1.804	-16.3695	-16.2423
											1.835	-16.3772	-16.25
											1.867	-16.3857	-16.2586
											1.899	-16.3951	-16.268
											1.93	-16.4051	-16.278
											1.962	-16.4158	-16.2887
											1.994	-16.4268	-16.2998
											2.025	-16.4382	-16.3112
											2.057	-16.4497	-16.3228
											2.088	-16.4613	-16.3345
											2.12	-16.4729	-16.346
											2.152	-16.4842	-16.3574
											2.183	-16.4952	-16.3685
											2.215	-16.5058	-16.3792
											2.247	-16.5159	-16.3893
											2.278	-16.5253	-16.3988
											2.31	-16.534	-16.4076
											2.342	-16.5418	-16.4155
											2.373	-16.5488	-16.4225
											2.405	-16.5548	-16.4286
											2.436	-16.5597	-16.4336
											2.468	-16.5636	-16.4375
											2.5	-16.5664	-16.4403
											2.531	-16.568	-16.442
											2.563	-16.5685	-16.4425
											2.563	-16.5685	-16.4425
											2.596	-16.5769	-16.4512
											2.629	-16.601	-16.4765
											2.663	-16.6388	-16.5158
											2.696	-16.6869	-16.5659
											2.729	-16.7417	-16.6226
											2.762	-16.7992	-16.6818
											2.796	-16.8554	-16.7396
											2.829	-16.9068	-16.7923
											2.862	-16.9503	-16.8367
											2.895	-16.9833	-16.8705
											2.928	-17.0039	-16.8915
											2.962	-17.0109	-16.8986
											2.962	-17.0109	-16.8986
											2.993	-17.0104	-16.8981
											3.025	-17.0087	-16.8963
											3.057	-17.0057	-16.8933
											3.088	-17.0015	-16.889
											3.12	-16.9961	-16.8836
											3.151	-16.9896	-16.8771
											3.183	-16.9821	-16.8695
											3.215	-16.9736	-16.8609
											3.246	-16.9643	-16.8515
											3.278	-16.9541	-16.8413
											3.31	-16.9433	-16.8303
											3.341	-16.9319	-16.8188
											3.373	-16.92	-16.8069
											3.405	-16.9079	-16.7947
											3.436	-16.8955	-16.7822
											3.468	-16.8831	-16.7697
											3.499	-16.8707	-16.7573
											3.531	-16.8586	-16.745
											3.563	-16.8467	-16.7332
											3.594	-16.8354	-16.7218
											3.626	-16.8247	-16.711
											3.658	-16.8147	-16.701
											3.689	-16.8056	-16.6918
											3.721	-16.7974	-16.6836
											3.752	-16.7904	-16.6765
											3.784	-16.7844	-16.6705
											3.816	-16.7797	-16.6658
											3.847	-16.7763	-16.6624
											3.879	-16.7742	-16.6603
											3.911	-16.7735	-16.6596
											3.911	-16.7735	-16.6596
											3.949	-16.7736	-16.6596
											3.987	-16.7736	-16.6596
											4.025	-16.7736	-16.6596
											4.063	-16.7736	-16.6596
											4.101	-16.7735	-16.6596
											4.139	-16.7735	-16.6596
											4.177	-16.7735	-16.6596
											4.177	-15.7456	-15.531
											0	-15.7475	-15.5325
											0	-15.6034	-15.3825
											0	-15.6051	-15.384
											0	-15.7917	-15.596
											0	-15.7936	-15.5977
											0	-15.7936	-15.5977
											0	-15.6461	-15.4449
											0	-15.6478	-15.4464
											0	-15.6478	-15.4464
											0	-15.8827	-15.7224
											0	-15.8846	-15.7241
											0	-15.8846	-15.7241
											0	-15.7303	-15.5657
											0	-15.7321	-15.5674
											0	-15.7321	-15.5674
											0	-15.9277	-15.7841
											0	-15.9296	-15.7858
											0	-15.772	-15.6246
											0	-15.7738	-15.6262
											#Band-index	12
											0	-14.8754	-14.7116
											0	-14.8838	-14.7205
											0	-15.0224	-14.8565
											0	-15.032	-14.8666
											0	-14.8699	-14.6666
											0	-14.8696	-14.6655
											0	-14.8783	-14.6756
											0	-15.0142	-14.8105
											0	-15.0138	-14.8092
											0	-15.0237	-14.8208
											0	-14.8554	-14.5616
											0	-14.855	-14.5598
											0	-14.8639	-14.5716
											0	-14.9935	-14.7027
											0	-14.9931	-14.7004
											0	-15.0033	-14.7141
											0	-14.8451	-14.4909
											0	-14.854	-14.502
											0	-14.9799	-14.6285
											4.177	-14.99	-14.641
											4.177	-15.7182	-15.5701
											4.139	-15.7183	-15.5702
											4.101	-15.7186	-15.5705
											4.063	-15.7191	-15.571
											4.025	-15.7196	-15.5715
											3.987	-15.7201	-15.5719
											3.949	-15.7204	-15.5722
											3.911	-15.7205	-15.5723
											3.911	-15.7205	-15.5723
											3.879	-15.7211	-15.5729
											3.847	-15.723	-15.5748
											3.816	-15.7259	-15.5778
											3.784	-15.73	-15.5819
											3.752	-15.7352	-15.5871
											3.721	-15.7414	-15.5934
											3.689	-15.7484	-15.6005
											3.658	-15.7564	-15.6086
											3.626	-15.7651	-15.6173
											3.594	-15.7744	-15.6268
											3.563	-15.7843	-15.6368
											3.531	-15.7946	-15.6472
											3.499	-15.8053	-15.658
											3.468	-15.8161	-15.669
											3.436	-15.827	-15.6801
											3.405	-15.8378	-15.6912
											3.373	-15.8486	-15.7021
											3.341	-15.859	-15.7128
											3.31	-15.8691	-15.7231
											3.278	-15.8787	-15.7329
											3.246	-15.8877	-15.7422
											3.215	-15.896	-15.7508
											3.183	-15.9035	-15.7586
											3.151	-15.9102	-15.7655
											3.12	-15.916	-15.7715
											3.088	-15.9208	-15.7765
											3.057	-15.9245	-15.7804
											3.025	-15.9272	-15.7831
											2.993	-15.9288	-15.7848
											2.962	-15.9292	-15.7853
											2.962	-15.9292	-15.7853
											2.928	-15.9262	-15.7811
											2.895	-15.9172	-15.7688
											2.862	-15.9028	-15.7492
											2.829	-15.8841	-15.7235
											2.796	-15.8623	-15.6934
											2.762	-15.8388	-15.6609
											2.729	-15.8151	-15.628
											2.696	-15.7929	-15.597
											2.663	-15.7739	-15.5701
											2.629	-15.7592	-15.5494
											2.596	-15.7499	-15.5362
											2.563	-15.7467	-15.5317
											2.563	-15.7467	-15.5317
											2.531	-15.7463	-15.5312
											2.5	-15.7449	-15.5297
											2.468	-15.7424	-15.5271
											2.436	-15.739	-15.5235
											2.405	-15.7347	-15.5188
											2.373	-15.7294	-15.5132
											2.342	-15.7233	-15.5068
											2.31	-15.7165	-15.4995
											2.278	-15.7089	-15.4916
											2.247	-15.7007	-15.4829
											2.215	-15.6919	-15.4738
											2.183	-15.6827	-15.4642
											2.152	-15.6732	-15.4542
											2.12	-15.6634	-15.4441
											2.088	-15.6535	-15.4338
											2.057	-15.6435	-15.4235
											2.025	-15.6336	-15.4132
											1.994	-15.6239	-15.4032
											1.962	-15.6144	-15.3935
											1.93	-15.6054	-15.3841
											1.899	-15.5968	-15.3753
											1.867	-15.5888	-15.3671
											1.835	-15.5815	-15.3596
											1.804	-15.575	-15.3529
											1.772	-15.5693	-15.3471
											1.741	-15.5645	-15.3422
											1.709	-15.5607	-15.3383
											1.677	-15.558	-15.3355
											1.646	-15.5563	-15.3338
											1.614	-15.5557	-15.3332
											1.614	-15.5557	-15.3332
											1.576	-15.5556	-15.3331
											1.538	-15.5553	-15.3329
											1.5	-15.5549	-15.3325
											1.462	-15.5544	-15.332
											1.424	-15.5539	-15.3316
											1.386	-15.5536	-15.3314
											1.348	-15.5535	-15.3312
											1.348	-15.5535	-15.3312
											1.316	-15.5541	-15.3318
											1.284	-15.5557	-15.3336
											1.253	-15.5585	-15.3364
											1.221	-15.5622	-15.3402
											1.19	-15.567	-15.3451
											1.158	-15.5727	-15.3509
											1.126	-15.5792	-15.3576
											1.095	-15.5865	-15.3651
											1.063	-15.5945	-15.3733
											1.031	-15.6031	-15.3821
											1	-15.6121	-15.3915
											0.968	-15.6216	-15.4012
											0.936	-15.6313	-15.4112
											0.905	-15.6412	-15.4215
											0.873	-15.6511	-15.4318
											0.842	-15.6611	-15.4421
											0.81	-15.6708	-15.4522
											0.778	-15.6804	-15.4622
											0.747	-15.6896	-15.4718
											0.715	-15.6983	-15.4809
											0.683	-15.7065	-15.4895
											0.652	-15.7141	-15.4975
											0.62	-15.7209	-15.5048
											0.588	-15.727	-15.5112
											0.557	-15.7322	-15.5168
											0.525	-15.7366	-15.5214
											0.494	-15.74	-15.525
											0.462	-15.7424	-15.5276
											0.43	-15.7438	-15.5291
											0.399	-15.7442	-15.5296
											0.399	-15.7442	-15.5296
											0.365	-15.7474	-15.5341
											0.332	-15.7567	-15.5472
											0.299	-15.7714	-15.568
											0.266	-15.7904	-15.5948
											0.233	-15.8126	-15.6257
											0.199	-15.8362	-15.6586
											0.166	-15.8597	-15.6911
											0.133	-15.8816	-15.7212
											0.1	-15.9003	-15.7469
											0.066	-15.9146	-15.7665
											0.033	-15.9236	-15.7787
											0	-15.9266	-15.7829
											#Band-index	13
											0	-15.0307	-14.8654
											0.033	-15.0302	-14.8624
											0.066	-15.0286	-14.8534
											0.1	-15.026	-14.8389
											0.133	-15.0224	-14.8195
											0.166	-15.018	-14.796
											0.199	-15.013	-14.7696
											0.233	-15.0075	-14.7413
											0.266	-15.0019	-14.7128
											0.299	-14.9967	-14.6858
											0.332	-14.9924	-14.6624
											0.365	-14.9895	-14.6458
											0.399	-14.9885	-14.6396
											0.399	-14.9885	-14.6396
											0.43	-14.9881	-14.6392
											0.462	-14.9867	-14.6377
											0.494	-14.9844	-14.6353
											0.525	-14.9811	-14.6319
											0.557	-14.9768	-14.6275
											0.588	-14.9718	-14.6222
											0.62	-14.9659	-14.6162
											0.652	-14.9592	-14.6093
											0.683	-14.9519	-14.6019
											0.715	-14.944	-14.5938
											0.747	-14.9357	-14.5852
											0.778	-14.9269	-14.5763
											0.81	-14.9178	-14.567
											0.842	-14.9085	-14.5575
											0.873	-14.8991	-14.5479
											0.905	-14.8897	-14.5383
											0.936	-14.8803	-14.5288
											0.968	-14.8711	-14.5194
											1	-14.8622	-14.5104
											1.031	-14.8536	-14.5016
											1.063	-14.8455	-14.4934
											1.095	-14.838	-14.4857
											1.126	-14.831	-14.4786
											1.158	-14.8249	-14.4723
											1.19	-14.8195	-14.4668
											1.221	-14.815	-14.4621
											1.253	-14.8114	-14.4585
											1.284	-14.8088	-14.4558
											1.316	-14.8072	-14.4541
											1.348	-14.8066	-14.4536
											1.348	-14.8066	-14.4536
											1.386	-14.8061	-14.4529
											1.424	-14.8045	-14.451
											1.462	-14.8023	-14.4482
											1.5	-14.7998	-14.4451
											1.538	-14.7976	-14.4422
											1.576	-14.796	-14.4402
											1.614	-14.7954	-14.4394
											1.614	-14.7954	-14.4394
											1.646	-14.7959	-14.44
											1.677	-14.7975	-14.4417
											1.709	-14.8001	-14.4443
											1.741	-14.8037	-14.4479
											1.772	-14.8081	-14.4525
											1.804	-14.8134	-14.4579
											1.835	-14.8195	-14.4642
											1.867	-14.8264	-14.4711
											1.899	-14.8338	-14.4787
											1.93	-14.8418	-14.4868
											1.962	-14.8502	-14.4954
											1.994	-14.859	-14.5043
											2.025	-14.8681	-14.5136
											2.057	-14.8774	-14.5229
											2.088	-14.8867	-14.5324
											2.12	-14.896	-14.5418
											2.152	-14.9052	-14.5512
											2.183	-14.9141	-14.5603
											2.215	-14.9228	-14.5691
											2.247	-14.9311	-14.5776
											2.278	-14.9388	-14.5855
											2.31	-14.946	-14.5929
											2.342	-14.9526	-14.5996
											2.373	-14.9584	-14.6056
											2.405	-14.9634	-14.6108
											2.436	-14.9676	-14.6151
											2.468	-14.9709	-14.6185
											2.5	-14.9732	-14.6209
											2.531	-14.9746	-14.6223
											2.563	-14.9749	-14.6227
											2.563	-14.9749	-14.6227
											2.596	-14.976	-14.6287
											2.629	-14.9789	-14.6452
											2.663	-14.9833	-14.6686
											2.696	-14.9886	-14.696
											2.729	-14.9942	-14.725
											2.762	-14.9998	-14.7538
											2.796	-15.005	-14.7809
											2.829	-15.0095	-14.8049
											2.862	-15.0131	-14.8248
											2.895	-15.0158	-14.8396
											2.928	-15.0174	-14.8488
											2.962	-15.018	-14.8519
											2.962	-15.018	-14.8519
											2.993	-15.0175	-14.8515
											3.025	-15.016	-14.85
											3.057	-15.0135	-14.8474
											3.088	-15.0099	-14.8439
											3.12	-15.0053	-14.8393
											3.151	-14.9998	-14.8339
											3.183	-14.9934	-14.8275
											3.215	-14.9862	-14.8204
											3.246	-14.9783	-14.8127
											3.278	-14.9698	-14.8043
											3.31	-14.9608	-14.7954
											3.341	-14.9513	-14.786
											3.373	-14.9415	-14.7764
											3.405	-14.9315	-14.7666
											3.436	-14.9213	-14.7566
											3.468	-14.9112	-14.7466
											3.499	-14.9011	-14.7367
											3.531	-14.8912	-14.727
											3.563	-14.8816	-14.7176
											3.594	-14.8725	-14.7085
											3.626	-14.8638	-14.7
											3.658	-14.8558	-14.692
											3.689	-14.8484	-14.6847
											3.721	-14.8418	-14.6781
											3.752	-14.8361	-14.6724
											3.784	-14.8313	-14.6676
											3.816	-14.8275	-14.6638
											3.847	-14.8247	-14.6611
											3.879	-14.823	-14.6594
[truncated: 24,208 more rows]

## Sheet: Fig. 5
Fig. 5c					Fig. 5d			Fig. 5e															Fig. 5f										Fig. 5g
X-axis	Y-axis	X-axis	Y-axis		X-axis	Y-axis		X-axis	Y-axis	X-axis	Y-axis	X-axis	Y-axis	X-axis	Y-axis	X-axis	Y-axis	X-axis	Y-axis	X-axis	Y-axis		X-axis	Y-axis	X-axis	Y-axis	X-axis	Y-axis	X-axis	Y-axis			t= 0s
0.16099	-0.000725252	0.17289	-0.04222		1	121.189		-94.3794	-0.000412613	-54.1393	0.00761	-64.8795	0.01073	-78.0794	-0.03244	-80.3895	0.00773	-119.969	0.10735	-87.4788	-0.00061684		-2.14235	-0.91037	-1.93645	-1.00638	-2.16127	-1.09473	-1.98455	-0.93653			0	0	3.95	4.08	4.11	4.06	3.94	4.06	4.15	0
0.35466	-0.000412613	0.36653	-0.03507		2	117.208		-94.1861	0.00151	-53.946	0.00349	-64.6862	0.01807	-77.886	-0.04319	-80.1962	0.00311	-119.776	0.1183	-87.2855	-0.00124		-1.94868	-0.90366	-1.7428	-1.00885	-1.96757	-1.11485	-1.79086	-0.93524			0	0	0	0	0	0	0	0	0	0
0.54835	0.00311	0.56024	-0.04034		3	116.019		-93.9924	0.00719	-53.7523	0.01183	-64.4926	0.01357	-77.6924	-0.0436	-80.0025	0.01038	-119.582	0.11814	-87.0919	0.00514		-1.75499	-0.93345	-1.54913	-0.99707	-1.77389	-1.13333	-1.59718	-0.89159			0	0	4.24	4.24	4.26	4.21	0	0	3.88	0
0.74201	0.00521	0.7539	-0.04232		5	115.269		-93.7987	0.00151	-53.5586	0.00603	-64.2989	0.00747	-77.4987	-0.0355	-79.8088	0.00388	-119.389	0.11025	-86.8982	0.004		-1.56133	-0.91372	-1.35552	-1.02391	-1.58022	-1.12878	-1.40348	-0.86679			0	0	4.19	0	0	4.26	4.19	4.18	4.18	0
0.93572	-0.00649	0.9476	-0.03305		7	114.901		-93.6051	-0.0023	-53.365	0.00596	-64.1053	0.01475	-77.3051	-0.04145	-79.6152	0.00567	-119.195	0.11011	-86.7046	-0.00146		-1.36764	-0.89371	-1.16183	-1.01973	-1.38652	-1.00372	-1.20981	-0.89704			t= 2s
1.12937	-0.00135	1.14126	-0.04088		10	114.214		-93.4114	0.01482	-53.1713	0.00437	-63.9116	0.01068	-77.1115	-0.04087	-79.4215	0.01771	-119.001	0.11207	-86.5109	0.00662		-1.17396	-0.88786	-0.96821	-1.00309	-1.19282	-1.03681	-1.01612	-0.89323			0	0	1.76	1.77	1.93	1.83	1.7	1.97	1.89	0
1.32308	-0.00519	1.33489	-0.03956		15	113.515		-93.2178	0.01164	-52.9776	0.00513	-63.7179	-0.00223	-76.9177	-0.0347	-79.2279	0.01057	-118.808	0.10329	-86.3173	0.00204		-0.98028	-0.91389	-0.77455	-1.01213	-0.99914	-0.98775	-0.82246	-0.87152			0	0	0	0	0	0	0	0	0	0
1.51674	-0.00881	1.5286	-0.0398		20	112.989		-93.0241	0.00644	-52.7839	-0.0072	-63.5243	0.01002	-76.7241	-0.04019	-79.0342	-0.000567148	-118.614	0.10512	-86.1236	-0.0031		-0.78661	-0.92093	-0.5809	-1.01385	-0.80545	-0.91289	-0.62876	-0.86178			0	0	1.93	1.94	1.95	1.89	0	0	1.8	0
1.71042	-0.00547	1.72227	-0.03382					-92.8304	0.00958	-52.5902	-0.00454	-63.3306	0.00976	-76.5304	-0.04553	-78.8405	0.0085	-118.42	0.11217	-85.93	0.00238		-0.59293	-0.92244	-0.38728	-1.01388	-0.6118	-0.96052	-0.43507	-0.87398			0	0	1.94	0	0	1.98	1.89	1.93	1.77	0
1.90409	-0.00018524	1.91595	-0.03699					-92.6368	0.01484	-52.3966	-0.0008203	-63.137	-0.000343344	-76.3368	-0.04501	-78.6469	0.00888	-118.226	0.09799	-85.7363	0.00613		-0.39926	-0.89924	-0.19361	-1.01533	-0.41808	-0.89333	-0.24138	-0.85535			t= 5s
2.09775	-0.00802	2.10961	-0.03633					-92.4431	0.00539	-52.2029	-0.00287	-62.9433	0.0049	-76.1431	-0.03965	-78.4532	-0.00105	-118.033	0.10268	-85.5427	-0.00742		-0.20559	-0.92842	1.75476e-05	-1.02405	-0.22439	-0.92261	-0.04769	-0.87543			0	0	0.88	0.92	0.98	0.91	0.8	0.94	0.92	0
2.29146	-0.0091	2.30329	-0.03258					-92.2494	0.01572	-52.0092	-0.0072	-62.7497	0.0049	-75.9494	-0.05041	-78.2595	0.00836	-117.839	0.10745	-85.3491	0.000164757		-0.0119	-0.89179	0.19367	-1.0094	-0.03071	-0.9101	0.146	-0.85324			0	0	0	0	0	0	0	0	0	0
2.48513	-0.00215	2.49696	-0.04168					-92.0558	0.01449	-51.8155	0.00614	-62.556	-0.00323	-75.7558	-0.04188	-78.0658	0.01045	-117.645	0.09864	-85.1554	-0.00113		0.18177	-0.87378	0.38733	-1.00858	0.16297	-0.90612	0.33967	-0.83918			0	0	0.97	0.97	0.98	0.93	0	0	0.9	0
2.67882	-0.00844	2.69061	-0.0375					-91.8621	0.000937418	-51.6219	-0.000294498	-62.3623	0.00193	-75.5621	-0.03813	-77.8722	0.00301	-117.452	0.09464	-84.9618	-0.00416		0.37545	-0.8597	0.58093	-1.01136	0.35666	-0.85695	0.53332	-0.81148			0	0	0.94	0	0	0.98	0.94	0.94	0.91	0
2.87249	-0.01654	2.8843	-0.02896					-91.6685	0.00698	-51.4282	0.000160249	-62.1687	-0.003	-75.3685	-0.04732	-77.6785	0.00793	-117.258	0.1013	-84.7681	-0.00495		0.56911	-0.80952	0.77461	-1.01436	0.55033	-0.84979	0.727	-0.81192			t= 50s
3.06617	-0.01506	3.07794	-0.04445					-91.4748	0.01097	-51.2345	0.00471	-61.9751	-0.00589	-75.1748	-0.04255	-77.4848	0.01032	-117.064	0.10241	-84.5745	-0.00549		0.76278	-0.82147	0.96824	-0.91682	0.74401	-0.87588	0.92067	-0.77058			0	0	0.31	0.34	0.37	0.31	0.26	0.32	0.3	0
3.25984	-0.01161	3.27165	-0.03471					-91.2811	-0.000398402	-51.0408	0.0053	-61.7814	-0.000513874	-74.9811	-0.03664	-77.2911	0.00456	-116.871	0.09	-84.3808	-0.0066		0.95645	-0.64156	1.16189	-0.84796	0.93771	-0.5068	1.11437	-0.57579			0	0	0	0	0	0	0	0	0	0
3.4535	-0.01539	3.4653	-0.02968					-91.0875	0.00391	-50.8471	0.00258	-61.5877	0.00271	-74.7875	-0.04462	-77.0974	0.00175	-116.677	0.10399	-84.1872	-0.01446		1.15012	-0.47294	1.35556	-0.72816	1.13137	0.0381	1.30804	-0.52612			0	0	0.36	0.33	0.36	0.38	0	0	0.3	0
3.6472	-0.02109	3.65898	-0.03514					-90.8938	0.00925	-50.6535	0.01157	-61.3941	-0.00414	-74.5938	-0.04441	-76.9038	0.01406	-116.483	0.10417	-83.9936	-0.0046		1.3438	-0.20634	1.54919	-0.6182	1.32506	0.41941	1.50171	-0.38554			0	0	0.33	0	0	0.33	0.3	0.32	0.29	0
3.84088	-0.02024	3.85266	-0.03953					-90.7001	0.00276	-50.4598	0.00174	-61.2004	-0.00176	-74.4002	-0.03678	-76.7101	-0.000254509	-116.29	0.09455	-83.7999	-0.00794		1.53746	0.03755	1.74286	-0.55939	1.51877	0.75188	1.6954	-0.28529
4.0346	-0.02463	4.0463	-0.03146					-90.5065	0.00294	-50.2661	-0.00534	-61.0067	0.00499	-74.2065	-0.03939	-76.5164	-0.00209	-116.096	0.09421	-83.6063	-0.02438		1.73119	0.20265	1.93649	-0.49309	1.71246	1.11375	1.88904	-0.16661
4.22826	-0.02235	4.24002	-0.03655					-90.3128	0.00971	-50.0724	0.00175	-60.8131	0.00172	-74.0128	-0.0498	-76.3227	0.00409	-115.902	0.09822	-83.4126	-0.01174		1.92484	0.38212	2.13018	-0.4482	1.90613	1.38768	2.08272	-0.10727
4.42195	-0.01731	4.43365	-0.03773					-90.1192	0.0051	-49.8787	0.000316569	-60.6194	-0.00371	-73.8192	-0.03587	-76.129	0.00195	-115.709	0.09057	-83.219	-0.01557		2.11855	0.51529	2.32384	-0.38198	2.09981	1.59521	2.27637	-0.00885
4.61561	-0.01978	4.62736	-0.034					-89.9255	-0.00449	-49.6851	-0.00535	-60.4258	0.01006	-73.6255	-0.03767	-75.9354	-0.00313	-115.515	0.09564	-83.0253	-0.02111		2.31224	0.63071	2.51748	-0.35843	2.29348	1.79189	2.47006	0.08052
4.80928	-0.0249	4.82105	-0.03055					-89.7318	0.00063899	-49.4914	0.00313	-60.2321	-0.00257	-73.4318	-0.04954	-75.7417	-0.000865576	-115.321	0.10528	-82.8317	-0.01234		2.50594	0.74976	2.7112	-0.28596	2.48716	2.08958	2.66372	0.12625
5.00297	-0.02395	5.01472	-0.03279					-89.5382	-0.000810517	-49.2978	0.00434	-60.0384	-0.00169	-73.2381	-0.04317	-75.548	-0.00388	-115.127	0.09786	-82.6381	-0.0179		2.69964	0.85965	2.90482	-0.22155	2.68085	2.27006	2.85738	0.21735
5.19661	0.0347	5.2084	-0.04566					-89.3445	-0.0087	-49.1041	-0.00132	-59.8448	0.0078	-73.0445	-0.04073	-75.3543	-0.01158	-114.934	0.09742	-82.4444	-0.0281		2.89332	0.97675	3.09851	-0.1879	2.87455	2.51619	3.05107	0.25391
5.39031	0.24607	5.40205	0.07204					-89.1508	0.000880574	-48.9104	0.00232	-59.6511	-0.000869145	-72.8508	-0.04606	-75.1607	-0.00642	-114.74	0.10549	-82.2508	-0.03292		3.08702	1.05877	3.29215	-0.14865	3.06825	2.6853	3.24472	0.30622
5.58397	0.42004	5.59574	0.38665					-88.9571	0.00662	-48.7167	0.00214	-59.4575	-0.00294	-72.6572	-0.05031	-74.967	0.00039919	-114.546	0.09044	-82.0571	-0.02802		3.2807	1.11962	3.4858	-0.09826	3.26191	2.82343	3.43841	0.33988
5.77765	0.67563	5.78941	0.65366					-88.7635	-0.00327	-48.523	-0.00602	-59.2639	0.00523	-72.4635	-0.04	-74.7734	-0.00899	-114.353	0.09985	-81.8635	-0.03042		3.4744	1.20758	3.67948	-0.08282	3.4556	3.03341	3.63208	0.36705
5.97133	0.88384	5.98313	0.85894					-88.5698	-0.00382	-48.3294	-0.00032292	-59.0702	0.00119	-72.2698	-0.03855	-74.5797	-0.007	-114.159	0.10957	-81.6698	-0.02773		3.66807	1.2907	3.8731	-0.03734	3.64929	3.15693	3.82576	0.41826
6.16501	1.06745	6.1768	1.037					-88.3761	0.00311	-48.1357	0.00449	-58.8766	-0.00655	-72.0762	-0.04347	-74.386	-0.00475	-113.965	0.10346	-81.4762	-0.01737		3.86176	1.35991	4.06679	0.0045	3.84295	3.25379	4.01944	0.46827
6.35869	1.22492	6.37049	1.19798					-88.1824	-0.00452	-47.9421	0.000316569	-58.6829	-0.000400187	-71.8825	-0.04033	-74.1923	-0.01132	-113.772	0.10374	-81.2826	-0.02274		4.05545	1.43693	4.26041	0.02094	4.03665	3.37475	4.21309	0.5255
6.55236	1.36556	6.56414	1.3424					-87.9888	-0.01053	-47.7484	0.000160249	-58.4892	0.00337	-71.6888	-0.03993	-73.9986	-0.01194	-113.578	0.1075	-81.0889	-0.02526		4.24914	1.49501	4.4541	0.03897	4.23033	3.49827	4.40676	0.53646
6.74605	1.4935	6.75782	1.46269					-87.7951	-0.000810517	-47.5547	0.00847	-58.2956	-0.01157	-71.4951	-0.05433	-73.805	-0.00608	-113.384	0.1049	-80.8952	-0.02212		4.44284	1.59291	4.64776	0.07082	4.42402	3.64726	4.60042	0.59656
6.93973	1.61985	6.95149	1.57751					-87.6014	-0.00566	-47.361	1.81408e-05	-58.1019	-0.00762	-71.3015	-0.04489	-73.6113	-0.00953	-113.191	0.09918	-80.7016	-0.02229		4.63654	1.66629	4.84139	0.08271	4.6177	3.73167	4.79412	0.61027
7.13343	1.7219	7.14517	1.69213					-87.4078	-0.01361	-47.1673	-0.00358	-57.9083	-0.00387	-71.1078	-0.043	-73.4176	-0.01076	-112.997	0.10757	-80.5079	-0.02904		4.83022	1.7734	5.03509	0.1205	4.81137	3.91533	4.98778	0.63201
7.32713	1.82302	7.33888	1.78766					-87.2141	-0.00715	-46.9737	0.00653	-57.7146	-0.01249	-70.9142	-0.04894	-73.224	0.000285503	-112.803	0.09951	-80.3143	-0.02459		5.0239	1.86491	5.22871	0.13198	5.00505	3.96513	5.18147	0.69785
7.52081	1.92394	7.53254	1.88775					-87.0204	-0.00422	-46.78	0.0032	-57.5209	-0.00657	-70.7205	-0.03732	-73.0303	-0.00671	-112.61	0.0935	-80.1207	-0.01895		5.2176	1.95397	5.4224	0.16168	5.19872	4.01743	5.37515	0.74622
7.71447	2.01093	7.72622	1.98374					-86.8268	-0.00802	-46.5863	-0.0022	-57.3273	-0.00698	-70.5269	-0.03666	-72.8366	-0.01351	-112.416	0.10018	-79.927	-0.02941		5.41128	1.98327	5.61606	0.18702	5.39241	4.18409	5.5688	0.73645
7.90815	2.088	7.91987	2.06602					-86.6331	-0.00922	-46.3927	0.00836	-57.1336	-0.01079	-70.3332	-0.038	-72.6429	-0.00806	-112.222	0.09796	-79.7334	-0.02401		5.60496	2.04233	5.80971	0.20201	5.58611	4.15897	5.76248	0.74783
8.10183	2.16912	8.11355	2.14424					-86.4394	-0.0084	-46.199	0.00082816	-56.94	-0.00378	-70.1396	-0.03745	-72.4493	-0.008	-112.028	0.08746	-79.5397	-0.01523		5.79865	2.08416	6.00339	0.21356	5.77979	4.24542	5.95614	0.78596
8.29551	2.24783	8.30725	2.22055					-86.2458	-0.00652	-46.0053	-0.00476	-56.7463	-0.000798091	-69.9458	-0.02858	-72.2556	-0.01371	-111.835	0.08909	-79.3461	-0.02162		5.99234	2.09267	6.19701	0.21243	5.97347	4.28078	6.14983	0.81814
8.48922	2.313	8.50096	2.28861					-86.0522	-0.00674	-45.8116	0.00127	-56.5526	-0.00127	-69.7522	-0.02909	-72.0619	-0.00948	-111.641	0.0968	-79.1524	-0.02438		6.186	2.13986	6.39071	0.23598	6.16717	4.36872	6.34349	0.84685
8.6829	2.38759	8.69465	2.35301					-85.8585	-0.00135	-45.618	-0.0012	-56.359	-0.00286	-69.5585	-0.03517	-71.8683	-0.0079	-111.447	0.08958	-78.9588	-0.0155		6.37967	2.21549	6.58433	0.24495	6.36087	4.45762	6.53719	0.89144
8.87661	2.45268	8.88828	2.42993					-85.6648	-0.00173	-45.4243	-0.00766	-56.1653	0.000225091	-69.3649	-0.02974	-71.6746	-0.01938	-111.254	0.09259	-78.7652	-0.02222		6.57338	2.25536	6.77799	0.26987	6.55456	4.48883	6.73086	0.91394
9.07028	2.50739	9.082	2.47929					-85.4711	-0.00324	-45.2306	-0.002	-55.9717	-0.00627	-69.1712	-0.03581	-71.4809	-0.01411	-111.06	0.10062	-78.5715	-0.02367		6.76706	2.28662	6.97166	0.26654	6.74825	4.5754	6.92453	0.93786
9.26397	2.55994	9.27563	2.53535					-85.2775	0.00324	-45.0369	-8.13352e-05	-55.778	-0.01016	-68.9776	-0.04492	-71.2872	-0.01039	-110.866	0.09242	-78.3778	-0.01547		6.96075	2.35354	7.16528	0.29475	6.94193	4.6377	7.11821	0.9671
9.45766	2.61899	9.46932	2.59397					-85.0838	-0.00178	-44.8433	-0.00533	-55.5844	0.00055194	-68.7839	-0.0374	-71.0936	-0.0136	-110.673	0.09179	-78.1842	-0.01154		7.15444	2.36615	7.35898	0.28443	7.13562	4.7108	7.31186	0.97845
9.65135	2.66399	9.66299	2.6362					-84.8902	-0.01573	-44.6496	-0.00713	-55.3907	-0.0054	-68.5902	-0.03995	-70.8999	-0.01448	-110.479	0.10357	-77.9905	-0.01686		7.34812	2.44096	7.5526	0.31269	7.32931	4.76219	7.50555	0.96921
9.84504	2.71129	9.85671	2.67918					-84.6965	-0.01222	-44.4559	0.00128	-55.197	-0.00486	-68.3966	-0.04853	-70.7062	-0.00668	-110.285	0.0933	-77.7969	-0.01154		7.54181	2.43183	7.74627	0.32853	7.523	4.83273	7.69922	1.00407
10.0387	2.76151	10.0504	2.72923					-84.5028	-0.0088	-44.2623	-0.00423	-55.0033	0.000580362	-68.2029	-0.05072	-70.5126	-0.01043	-110.092	0.09177	-77.6033	-0.01326		7.7355	2.43777	7.93994	0.26289	7.71668	4.90145	7.89292	1.04529
10.2324	2.80471	10.244	2.776					-84.3092	-0.00954	-44.0686	-0.00636	-54.8097	-0.00762	-68.0092	-0.04151	-70.3188	-0.0134	-109.898	0.10079	-77.4096	-0.01966		7.92918	2.38068	8.13355	0.21127	7.91039	4.62576	8.0866	0.96115
10.4261	2.83731	10.4377	2.81331					-84.1155	-0.01454	-43.8749	-0.00571	-54.616	-0.00979	-67.8156	-0.04573	-70.1252	-0.0112	-109.704	0.09287	-77.216	-0.01679		8.12285	2.19413	8.32723	0.10188	8.10408	4.12764	8.28026	0.92844
10.6198	2.88151	10.6314	2.85884					-83.9218	-0.00593	-43.6812	-0.00734	-54.4223	-0.00262	-67.6219	-0.0509	-69.9315	-0.01265	-109.511	0.08524	-77.0223	-0.01417		8.31654	1.9247	8.52086	0.01452	8.29775	3.72991	8.47395	0.77509
10.8135	2.92422	10.8251	2.89889					-83.7282	-0.01468	-43.4876	-0.00652	-54.2287	0.000438253	-67.4283	-0.04204	-69.7379	-0.0217	-109.317	0.09442	-76.8287	-0.02186		8.5102	1.71274	8.71453	-0.04747	8.49143	3.41363	8.66759	0.67368
11.0071	2.95932	11.0188	2.93135					-83.5345	-0.02099	-43.2939	-0.00517	-54.035	-0.01094	-67.2346	-0.04596	-69.5442	-0.00909	-109.123	0.08772	-76.635	-0.02064		8.70389	1.56258	8.90819	-0.10066	8.68511	3.18211	8.86126	0.58014
11.2008	2.99187	11.2124	2.96197					-83.3408	-0.01162	-43.1002	-0.00498	-53.8414	-0.00792	-67.0409	-0.04465	-69.3505	-0.01589	-108.93	0.07946	-76.4414	-0.01936		8.89758	1.44598	9.10184	-0.13695	8.8788	2.94007	9.05492	0.54233
11.3945	3.03537	11.4061	3.00381					-83.1471	-0.00883	-42.9066	-0.00781	-53.6477	-0.00465	-66.8473	-0.04268	-69.1569	-0.02177	-108.736	0.0908	-76.2477	-0.01662		9.09126	1.34341	9.29553	-0.17626	9.07246	2.76454	9.2486	0.47794
11.5882	3.06065	11.5998	3.03139					-82.9535	-0.01775	-42.7129	-0.000521872	-53.454	-0.01195	-66.6536	-0.0399	-68.9631	-0.01309	-108.542	0.09334	-76.0541	-0.02786		9.28494	1.24953	9.48916	-0.21978	9.26614	2.59549	9.44225	0.44221
11.7819	3.09184	11.7935	3.06361					-82.7598	-0.00844	-42.5192	-0.00393	-53.2604	-0.00645	-66.46	-0.04796	-68.7695	-0.0104	-108.349	0.08571	-75.8605	-0.01727		9.4786	1.1549	9.68284	-0.25369	9.45985	2.46668	9.63591	0.36298
11.9756	3.12212	11.9872	3.09814					-82.5662	-0.00532	-42.3255	-0.004	-53.0667	-0.00486	-66.2663	-0.04583	-68.5758	-0.02315	-108.155	0.08719	-75.6668	-0.02107		9.67231	1.06769	9.87649	-0.27713	9.65354	2.40705	9.82958	0.37861
12.1693	3.15364	12.1809	3.12176					-82.3725	-0.01575	-42.1319	-0.00454	-52.8731	-0.01697	-66.0726	-0.04907	-68.3821	-0.02234	-107.961	0.09118	-75.4732	-0.03117		9.86598	0.98812	10.0701	-0.31742	9.84719	2.24397	10.0232	0.3396
12.363	3.16938	12.3745	3.15612					-82.1788	-0.0146	-41.9382	-0.00652	-52.6794	-0.012	-65.879	-0.05122	-68.1885	-0.00992	-107.767	0.08715	-75.2795	-0.02361		10.0597	0.94515	10.2638	-0.3424	10.0409	2.15791	10.2169	0.31606
12.5567	3.20692	12.5683	3.18321					-81.9852	-0.00563	-41.7445	-0.01273	-52.4857	-0.00576	-65.6853	-0.05028	-67.9948	-0.02065	-107.574	0.09077	-75.0858	-0.02286		10.2534	0.90291	10.4575	-0.35168	10.2345	2.04354	10.4106	0.28763
12.7503	3.23095	12.7619	3.21197					-81.7915	-0.01494	-41.5508	-0.00467	-52.2921	-0.01022	-65.4917	-0.04324	-67.8011	-0.01582	-107.38	0.09364	-74.8922	-0.02819		10.4471	0.88433	10.6512	-0.39022	10.4282	1.89785	10.6042	0.27846
12.944	3.2515	12.9556	3.23206					-81.5979	-0.01108	-41.3572	-0.00106	-52.0984	-0.01046	-65.298	-0.05403	-67.6074	-0.01164	-107.186	0.09245	-74.6986	-0.02905		10.6408	0.83412	10.8448	-0.42228	10.6219	1.85664	10.7979	0.21231
13.1377	3.28016	13.1493	3.26701					-81.4042	-0.00377	-41.1635	-0.00524	-51.9048	-0.000727037	-65.1043	-0.05029	-67.4137	-0.02222	-106.993	0.09104	-74.5049	-0.01774		10.8345	0.77952	11.0385	-0.35294	10.8156	2.10271	10.9916	0.1704
13.3314	3.31339	13.3429	3.28693					-81.2105	-0.00699	-40.9698	-0.00379	-51.7111	-0.00327	-64.9106	-0.04673	-67.22	-0.02114	-106.799	0.10703	-74.3113	-0.02466		11.0282	0.84193	11.2322	-0.2413	11.0093	2.36141	11.1853	0.26557
13.5251	3.32911	13.5366	3.30605					-81.0169	-0.01361	-40.7762	0.0014	-51.5174	-0.01303	-64.717	-0.04741	-67.0264	-0.01536	-106.605	0.10116	-74.1176	-0.0277		11.2219	1.09773	11.4258	-0.15791	11.2029	2.6886	11.3789	0.42475
13.7188	3.35187	13.7303	3.33177					-80.8232	2.79232e-05	-40.5825	-0.00479	-51.3237	-0.0037	-64.5233	-0.05538	-66.8327	-0.01698	-106.412	0.09488	-73.924	-0.01558		11.4155	1.27196	11.6195	-0.09471	11.3966	3.04279	11.5726	0.51491
13.9124	3.37549	13.924	3.35564					-80.6296	-0.00225	-40.3888	-0.00706	-51.1301	-0.01001	-64.3297	-0.05522	-66.639	-0.0272	-106.218	0.10699	-73.7303	-0.02497		11.6092	1.41905	11.8131	-0.05162	11.5903	3.36424	11.7662	0.64147
14.1061	3.39386	14.1177	3.36593					-80.4359	-0.01299	-40.1951	-0.000763456	-50.9364	-0.01526	-64.136	-0.04803	-66.4453	-0.01945	-106.024	0.10069	-73.5367	-0.0309		11.8029	1.52877	12.0068	-0.0098	11.784	3.55637	11.9599	0.68852
14.2998	3.40457	14.3114	3.39222					-80.2423	-0.00389	-40.0015	-0.00427	-50.7427	-0.00226	-63.9423	-0.0561	-66.2517	-0.01884	-105.831	0.09648	-73.3431	-0.02711		11.9966	1.6252	12.2005	0.01924	11.9776	3.74264	12.1536	0.7373
14.4935	3.42867	14.5051	3.41446					-80.0486	-0.00149	-39.8078	-0.00136	-50.5491	-0.01531	-63.7487	-0.05569	-66.058	-0.0239	-105.637	0.11325	-73.1494	-0.02644		12.1903	1.75559	12.3941	0.04361	12.1713	3.88902	12.3473	0.76973
14.6872	3.44859	14.6987	3.43019					-79.8549	-0.01096	-39.6141	-0.00123	-50.3554	-0.02118	-63.555	-0.0548	-65.8643	-0.02379	-105.443	0.09913	-72.9558	-0.03695		12.3839	1.79836	12.5878	0.0756	12.365	4.05074	12.5409	0.82412
14.8808	3.4622	14.8924	3.45479					-79.6613	-0.00209	-39.4204	-0.00646	-50.1618	-0.01551	-63.3614	-0.05805	-65.6706	-0.02113	-105.25	0.09049	-72.7621	-0.02789		12.5776	1.87825	12.7814	0.11225	12.5586	4.17579	12.7346	0.87341
15.0745	3.48959	15.0861	3.48256					-79.4676	0.00156	-39.2268	-0.00815	-49.9681	-0.01956	-63.1677	-0.0563	-65.477	-0.03275	-105.056	0.09748	-72.5685	-0.02468		12.7713	1.96219	12.9751	0.1358	12.7523	4.33541	12.9283	0.95119
15.2682	3.5151	15.2798	3.49184					-79.2739	-0.01074	-39.0331	-0.000507661	-49.7744	-0.02652	-62.974	-0.04862	-65.2833	-0.02873	-104.862	0.10185	-72.3748	-0.03654		12.965	2.05387	13.1687	0.15594	12.946	4.42442	13.1219	0.96997
15.4619	3.52563	15.4734	3.51324					-79.0803	-0.01592	-38.8394	-0.00166	-49.5808	-0.02102	-62.7804	-0.04823	-65.0896	-0.02048	-104.669	0.09583	-72.1812	-0.0327		13.1587	2.08968	13.3624	0.18772	13.1397	4.53658	13.3156	0.9915
15.6556	3.54673	15.6671	3.54581					-78.8866	0.00148	-38.6457	-0.00453	-49.3871	-0.01593	-62.5867	-0.05626	-64.8959	-0.02804	-104.475	0.09825	-71.9875	-0.02611		13.3523	2.13519	13.5561	0.20677	13.3334	4.59711	13.5093	1.01504
15.8493	3.5657	15.8608	3.55762					-78.693	-0.00813	-38.4521	-0.00214	-49.1935	-0.02281	-62.3931	-0.04356	-64.7023	-0.03261	-104.281	0.09792	-71.7939	-0.03452		13.546	2.20121	13.7497	0.23329	13.5271	4.66447	13.7029	1.05525
16.043	3.54704	16.0545	3.57483					-78.4993	-0.01199	-38.2584	-0.00378	-48.9998	-0.02285	-62.1994	-0.05616	-64.5086	-0.02355	-104.088	0.09196	-71.6002	-0.03144		13.7397	2.21922	13.9434	0.2605	13.7208	4.78612	13.8966	1.09883
16.2367	3.50349	16.2482	3.60111					-78.3056	-0.00667	-38.0647	-0.01115	-48.8061	-0.01343	-62.0057	-0.06303	-64.3149	-0.02878	-103.894	0.09873	-71.4066	-0.02847		13.9334	2.29878	14.137	0.26371	13.9145	4.83421	14.0903	1.10416
16.4303	3.36367	16.4419	3.61658					-78.112	-0.01063	-37.871	-0.00625	-48.6125	-0.02355	-61.8121	-0.05935	-64.1212	-0.0324	-103.7	0.10232	-71.2129	-0.03104		14.1271	2.3289	14.3307	0.28359	14.1082	4.92908	14.284	1.12994
16.624	3.09579	16.6356	3.56038					-77.9183	-0.01467	-37.6774	-0.00247	-48.4188	-0.02184	-61.6184	-0.05434	-63.9275	-0.02195	-103.506	0.09307	-71.0193	-0.04164		14.3207	2.36881	14.5244	0.30778	14.3018	5.08614	14.4777	1.17264
16.8177	2.89134	16.8292	3.26699					-77.7246	-0.01221	-37.4837	-0.02005	-48.2251	-0.01468	-61.4248	-0.06402	-63.7339	-0.02375	-103.313	0.09718	-70.8256	-0.03081		14.5144	2.44665	14.718	0.33373	14.4955	5.12439	14.6714	1.23979
17.0114	2.67667	17.0229	3.02309					-77.531	-0.00887	-37.29	-0.01472	-48.0314	-0.0188	-61.2311	-0.06152	-63.5402	-0.03015	-103.119	0.10268	-70.632	-0.03627		14.7081	2.49539	14.9117	0.33603	14.6892	5.09944	14.8651	1.2448
17.2051	2.51103	17.2166	2.79475					-77.3373	-0.01424	-37.0963	-0.00915	-47.8378	-0.01883	-61.0374	-0.06303	-63.3465	-0.02218	-102.925	0.09741	-70.4383	-0.03941		14.9018	2.50636	15.1053	0.34857	14.8829	5.19255	15.0587	1.24991
17.3988	2.35696	17.4103	2.62663					-77.1436	-0.00823	-36.9027	-0.01925	-47.6441	-0.01114	-60.8438	-0.06961	-63.1528	-0.02147	-102.732	0.09456	-70.2447	-0.0312		15.0955	2.52814	15.299	0.36255	15.0765	5.2856	15.2524	1.26059
17.5925	2.23297	17.604	2.47376					-76.9499	-0.00129	-36.709	-0.01397	-47.4504	-0.01862	-60.6501	-0.06061	-62.9591	-0.02888	-102.538	0.10001	-70.051	-0.02004		15.2891	2.5511	15.4926	0.38885	15.2702	5.32511	15.4461	1.29409
17.7861	2.12513	17.7976	2.33726					-76.7563	-0.00725	-36.5153	-0.01074	-47.2568	-0.01991	-60.4564	-0.05326	-62.7654	-0.0215	-102.344	0.09415	-69.8574	-0.03654		15.4828	2.58584	15.6863	0.36952	15.4639	5.38218	15.6398	1.32305
17.9798	2.01747	17.9913	2.22922					-76.5626	-0.00756	-36.3216	-0.01354	-47.0631	-0.00833	-60.2627	-0.06143	-62.5718	-0.01826	-102.151	0.09714	-69.6637	-0.0339		15.6765	2.60111	15.88	0.38023	15.6576	5.41447	15.8334	1.33604
18.1735	1.91947	18.185	2.11927					-76.369	-0.00333	-36.128	-0.0134	-46.8694	-0.01538	-60.0691	-0.06403	-62.3781	-0.02575	-101.957	0.10535	-69.47	-0.02375		15.8701	2.67101	16.0736	0.39727	15.8513	5.45943	16.0271	1.35838
18.3672	1.84086	18.3786	2.01169					-76.1753	-0.01087	-35.9343	-0.00709	-46.6758	-0.02206	-59.8754	-0.05989	-62.1844	-0.0245	-101.763	0.0981	-69.2764	-0.03079		16.0638	2.69598	16.2673	0.42316	16.045	5.51059	16.2208	1.38769
18.5609	1.75437	18.5723	1.92448					-75.9816	-0.01661	-35.7406	-0.01038	-46.4821	-0.01904	-59.6818	-0.06227	-61.9908	-0.02048	-101.57	0.09908	-69.0828	-0.03796		16.2575	2.76347	16.4609	0.43306	16.2387	5.57073	16.4144	1.40225
18.7546	1.67606	18.766	1.85049					-75.7879	-0.00625	-35.5469	-0.00604	-46.2884	-0.02234	-59.4881	-0.06757	-61.7971	-0.02818	-101.376	0.11089	-68.8891	-0.03056		16.4512	2.79535	16.6546	0.43994	16.4323	5.58653	16.6081	1.41328
18.9483	1.61246	18.9597	1.76698					-75.5943	-0.00703	-35.3533	-0.00324	-46.0947	-0.02508	-59.2944	-0.06772	-61.6034	-0.03349	-101.182	0.10403	-68.6955	-0.03246		16.6449	2.82183	16.8483	0.45827	16.626	5.58858	16.8018	1.42336
19.1419	1.54381	19.1534	1.69836					-75.4006	-0.0219	-35.1596	-0.01364	-45.9011	-0.023	-59.1008	-0.0652	-61.4097	-0.02713	-100.989	0.10058	-68.5018	-0.04004		16.8385	2.85576	17.0419	0.45121	16.8197	5.64212	16.9955	1.42992
19.3356	1.47665	19.3471	1.64257					-75.2069	-0.02045	-34.9659	-0.01529	-45.7074	-0.02351	-58.9071	-0.07353	-61.216	-0.02646	-100.795	0.10333	-68.3081	-0.03509		17.0322	2.86247	17.2356	0.47737	17.0134	5.68982	17.1892	1.42191
19.5293	1.42406	19.5407	1.57842					-75.0133	-0.01663	-34.7722	-0.008	-45.5138	-0.02633	-58.7135	-0.06375	-61.0224	-0.03788	-100.601	0.10627	-68.1145	-0.03423		17.2258	2.87692	17.4292	0.50337	17.2071	5.73648	17.3828	1.455
19.723	1.36897	19.7344	1.51934					-74.8196	-0.02251	-34.5785	-0.01064	-45.3201	-0.03036	-58.5198	-0.06054	-60.8287	-0.02986	-100.408	0.09664	-67.9208	-0.04153		17.4195	2.91969	17.6229	0.50505	17.4008	5.79884	17.5765	1.45667
19.9167	1.31195	19.9281	1.46847					-74.626	-0.01749	-34.3849	-0.0186	-45.1264	-0.01903	-58.3261	-0.07285	-60.635	-0.03509	-100.214	0.10782	-67.7272	-0.03749		17.6132	2.91907	17.8166	0.52849	17.5945	5.85347	17.7702	1.44656
20.1104	1.26408	20.1218	1.41953					-74.4323	-0.01063	-34.1912	-0.00889	-44.9328	-0.02538	-58.1325	-0.06844	-60.4413	-0.0369	-100.02	0.10481	-67.5335	-0.03953		17.8069	2.93847	18.0102	0.4507	17.7881	5.75263	17.9639	1.4452
20.3041	1.22863	20.3155	1.36376					-74.2386	-0.0131	-33.9975	-0.01567	-44.7391	-0.02282	-57.9388	-0.05855	-60.2476	-0.03183	-99.8266	0.09569	-67.3399	-0.03691		18.0006	2.80145	18.2039	0.3199	17.9818	5.40492	18.1575	1.35476
20.4977	1.18568	20.5092	1.3317					-74.045	-0.01926	-33.8038	-0.01732	-44.5455	-0.02039	-57.7452	-0.06068	-60.054	-0.02862	-99.6329	0.10724	-67.1462	-0.04115		18.1942	2.54979	18.3975	0.22996	18.1755	4.88469	18.3512	1.21288
20.6914	1.14957	20.7028	1.28226					-73.8513	-0.00689	-33.6101	-0.01387	-44.3518	-0.03125	-57.5515	-0.07155	-59.8603	-0.03744	-99.4393	0.1089	-66.9526	-0.03339		18.3879	2.3537	18.5912	0.16243	18.3692	4.58057	18.5449	1.0642
20.885	1.12264	20.8965	1.24104					-73.6576	-0.01437	-33.4164	-0.01232	-44.1581	-0.02582	-57.3578	-0.06632	-59.6666	-0.03514	-99.2456	0.10573	-66.7589	-0.03973		18.5816	2.15467	18.7849	0.11487	18.5629	4.29408	18.7385	0.98144
21.0787	1.08373	21.0902	1.21384					-73.4639	-0.02117	-33.2228	-0.01122	-43.9645	-0.02196	-57.1642	-0.06571	-59.4729	-0.02386	-99.0519	0.1095	-66.5653	-0.04822		18.7752	2.00517	18.9786	0.05271	18.7566	4.05085	18.9322	0.87543
21.2724	1.04885	21.2839	1.17813					-73.2703	-0.00921	-33.0291	-0.01439	-43.7708	-0.02183	-56.9705	-0.07643	-59.2792	-0.03587	-98.8582	0.12367	-66.3716	-0.03683		18.9689	1.87895	19.1722	-0.00828	18.9503	3.83166	19.1259	0.78918
21.4661	1.02638	21.4776	1.13329					-73.0766	-0.0136	-32.8355	-0.00696	-43.5772	-0.027	-56.7769	-0.0704	-59.0856	-0.0382	-98.6646	0.11071	-66.178	-0.03832		19.1626	1.76464	19.3659	-0.05116	19.144	3.66738	19.3195	0.72678
21.6598	0.99526	21.6712	1.11271					-72.8829	-0.02432	-32.6418	-0.01932	-43.3835	-0.01609	-56.5832	-0.06207	-58.8919	-0.03172	-98.4709	0.10552	-65.9843	-0.04321		19.3563	1.60985	19.5596	-0.10392	19.3377	3.46019	19.5132	0.69003
21.8535	0.96696	21.8649	1.08966					-72.6893	-0.01874	-32.4481	-0.01321	-43.1898	-0.02666	-56.3895	-0.07043	-58.6982	-0.0359	-98.2772	0.11358	-65.7907	-0.0365		19.55	1.51596	19.7532	-0.12351	19.5314	3.30938	19.7069	0.60743
22.0472	0.94886	22.0586	1.05741					-72.4956	-0.01323	-32.2545	-0.0078	-42.9961	-0.03044	-56.1959	-0.0681	-58.5045	-0.03716	-98.0836	0.11106	-65.597	-0.03853		19.7437	1.44401	19.9469	-0.16522	19.7251	3.21275	19.9005	0.59814
22.2408	0.92329	22.2522	1.03805					-72.302	-0.01796	-32.0607	-0.02081	-42.8025	-0.02392	-56.0022	-0.0597	-58.3109	-0.02859	-97.8899	0.10058	-65.4034	-0.04201		19.9374	1.4064	20.1406	-0.19536	19.9187	3.08281	20.0942	0.54173
22.4345	0.89741	22.4459	1.02083					-72.1083	-0.0223	-31.8671	-0.01348	-42.6088	-0.02416	-55.8086	-0.06429	-58.1172	-0.03545	-97.6962	0.11327	-65.2097	-0.04193		20.131	1.36858	20.3343	-0.21101	20.1124	2.92848	20.2879	0.48718
22.6282	0.88075	22.6396	0.99212					-71.9146	-0.01388	-31.6734	-0.01235	-42.4151	-0.02915	-55.6149	-0.06422	-57.9235	-0.0424	-97.5025	0.10929	-65.0161	-0.03512		20.3247	1.26152	20.5279	-0.22808	20.3061	2.76403	20.4816	0.47649
22.8219	0.86405	22.8332	0.96802					-71.721	-0.02014	-31.4798	-0.01439	-42.2215	-0.02048	-55.4212	-0.05393	-57.7298	-0.03132	-97.3089	0.10591	-64.8225	-0.04221		20.5184	1.19665	20.7216	-0.25479	20.4997	2.63863	20.6753	0.42576
23.0156	0.8438	23.0269	0.96079					-71.5273	-0.02615	-31.2861	-0.01584	-42.0278	-0.02797	-55.2276	-0.05785	-57.5361	-0.03379	-97.1152	0.11169	-64.6288	-0.04532		20.7121	1.12777	20.9153	-0.18536	20.6934	2.53364	20.8689	0.39802
23.2092	0.83246	23.2206	0.93708					-71.3337	-0.01299	-31.0924	-0.01134	-41.8342	-0.03458	-55.0339	-0.06521	-57.3425	-0.04088	-96.9215	0.1152	-64.4352	-0.03833		20.9058	1.05459	21.1089	-0.15204	20.8871	2.74823	21.0626	0.53561
23.4029	0.82029	23.4143	0.91417					-71.14	-0.02223	-30.8987	-0.0174	-41.6405	-0.02919	-54.8402	-0.05976	-57.1488	-0.03752	-96.7279	0.10438	-64.2415	-0.0373		21.0995	1.28452	21.3026	-0.0591	21.0807	3.19564	21.2563	0.52493
23.5966	0.80121	23.6079	0.91075					-70.9463	-0.02771	-30.705	-0.01891	-41.4468	-0.02601	-54.6465	-0.06133	-56.9551	-0.03709	-96.5342	0.11318	-64.0479	-0.04405		21.2932	1.48969	21.4962	0.02135	21.2744	3.58183	21.4499	0.67412
23.7903	0.78762	23.8016	0.88992					-70.7527	-0.01721	-30.5113	-0.01523	-41.2532	-0.02895	-54.4529	-0.07364	-56.7615	-0.04309	-96.3405	0.11709	-63.8542	-0.03604		21.4869	1.69121	21.6899	0.0927	21.4681	3.88316	21.6436	0.75735
23.984	0.78462	23.9953	0.87536					-70.559	-0.02032	-30.3177	-0.01924	-41.0595	-0.02737	-54.2592	-0.06919	-56.5678	-0.03906	-96.1468	0.10457	-63.6606	-0.03258		21.6806	1.80683	21.8836	0.13264	21.6618	4.06449	21.8373	0.82661
24.1776	0.76356	24.189	0.86562					-70.3654	-0.03051	-30.124	-0.02174	-40.8659	-0.02609	-54.0656	-0.06514	-56.3741	-0.02602	-95.9531	0.11138	-63.4669	-0.04581		21.8742	1.89679	22.0773	0.17065	21.8555	4.2548	22.0309	0.90023
24.3713	0.74949	24.3826	0.85277					-70.1717	-0.02743	-29.9303	-0.01756	-40.6722	-0.03498	-53.8719	-0.07427	-56.1804	-0.03422	-95.7595	0.11813	-63.2733	-0.04099		22.0679	2.03983	22.271	0.21453	22.0491	4.48121	22.2246	0.96669
24.565	0.73588	24.5763	0.83449					-69.9781	-0.02306	-29.7366	-0.0184	-40.4785	-0.02841	-53.6783	-0.07155	-55.9868	-0.03374	-95.5658	0.11001	-63.0796	-0.03229		22.2616	2.07323	22.4646	0.24214	22.2428	4.62042	22.4183	0.99745
24.7587	0.72598	24.77	0.82902					-69.7844	-0.02665	-29.543	-0.01885	-40.2849	-0.02216	-53.4846	-0.06746	-55.7931	-0.02983	-95.3721	0.11074	-62.886	-0.03995		22.4553	2.1478	22.6583	0.27282	22.4365	4.71597	22.6119	1.07365
24.9524	0.70277	24.9637	0.82189					-69.5908	-0.03143	-29.3493	-0.01317	-40.0912	-0.03526	-53.2909	-0.06358	-55.5994	-0.03064	-95.1784	0.12239	-62.6923	-0.04036		22.6489	2.27754	22.8519	0.29836	22.6302	4.80346	22.8056	1.09842
25.1461	0.69672	25.1574	0.80211					-69.3971	-0.02271	-29.1556	-0.01351	-39.8976	-0.02908	-53.0973	-0.06919	-55.4058	-0.03743	-94.9848	0.11672	-62.4987	-0.02729		22.8426	2.29784	23.0455	0.31721	22.8239	4.92908	22.9992	1.1357
25.3398	0.6936	25.351	0.79792					-69.2034	-0.02535	-28.9619	-0.02045	-39.7038	-0.02599	-52.9036	-0.05811	-55.2121	-0.02848	-94.7911	0.10869	-62.305	-0.03315		23.0363	2.37826	23.2392	0.33718	23.0175	5.02634	23.1929	1.2045
25.5335	0.6728	25.5447	0.78658					-69.0098	-0.0239	-28.7682	-0.01684	-39.5102	-0.03311	-52.71	-0.05656	-55.0184	-0.03312	-94.5974	0.1177	-62.1114	-0.03626		23.2299	2.45132	23.4329	0.36037	23.2112	5.12076	23.3866	1.20343
25.7272	0.66313	25.7384	0.77654					-68.8161	-0.02002	-28.5746	-0.01503	-39.3165	-0.0378	-52.5163	-0.06332	-54.8247	-0.044	-94.4038	0.10978	-61.9178	-0.02952		23.4236	2.51328	23.6266	0.38874	23.4049	5.19767	23.5802	1.22344
25.9208	0.66066	25.9321	0.77309					-68.6225	-0.02618	-28.3809	-0.02217	-39.1229	-0.03083	-52.3226	-0.06679	-54.6311	-0.02846	-94.2101	0.10545	-61.7241	-0.03145		23.6173	2.5991	23.8202	0.40725	23.5986	5.32045	23.7739	1.26453
26.1145	0.64912	26.1257	0.77198					-68.4288	-0.03446	-28.1872	-0.0212	-38.9292	-0.03449	-52.129	-0.07093	-54.4374	-0.02635	-94.0164	0.11912	-61.5305	-0.03657		23.811	2.64367	24.0139	0.4176	23.7922	5.31192	23.9676	1.28839
26.3082	0.63351	26.3194	0.75527					-68.2351	-0.02828	-27.9935	-0.01301	-38.7355	-0.03841	-51.9353	-0.07358	-54.2437	-0.03733	-93.8227	0.11415	-61.3368	-0.03464		24.0046	2.68067	24.2076	0.43682	23.9859	5.4197	24.1612	1.30566
26.5019	0.63727	26.5131	0.74954					-68.0415	-0.02368	-27.7998	-0.02258	-38.5419	-0.03074	-51.7416	-0.06969	-54.05	-0.03766	-93.6291	0.10954	-61.1431	-0.0328		24.1983	2.69606	24.4012	0.45254	24.1796	5.51184	24.3549	1.29869
26.6956	0.62083	26.7068	0.75234					-67.8478	-0.03715	-27.6061	-0.02532	-38.3482	-0.03691	-51.548	-0.05922	-53.8564	-0.03688	-93.4354	0.11779	-60.9495	-0.04471		24.392	2.75766	24.5949	0.45564	24.3733	5.51587	24.5486	1.33443
26.8893	0.60712	26.9005	0.74214					-67.6541	-0.02912	-27.4124	-0.01154	-38.1546	-0.0364	-51.3543	-0.07441	-53.6627	-0.04132	-93.2417	0.1122	-60.7559	-0.04063		24.5857	2.80006	24.7885	0.47889	24.5669	5.53048	24.7423	1.34981
27.083	0.60076	27.0941	0.7312					-67.4605	-0.02069	-27.2188	-0.01642	-37.9609	-0.02931	-51.1607	-0.06828	-53.469	-0.03793	-93.0481	0.11216	-60.5622	-0.03803		24.7793	2.90102	24.9822	0.48794	24.7606	5.57675	24.9359	1.37014
27.2767	0.59377	27.2878	0.72894					-67.2668	-0.0264	-27.0251	-0.02245	-37.7672	-0.03607	-50.967	-0.05878	-53.2753	-0.03194	-92.8544	0.11486	-60.3685	-0.04478		24.973	2.92861	25.1759	0.50071	24.9543	5.6386	25.1296	1.37638
27.4703	0.57678	27.4815	0.72251					-67.0732	-0.02889	-26.8314	-0.01169	-37.5736	-0.04732	-50.7734	-0.06143	-53.0816	-0.03563	-92.6607	0.1178	-60.1749	-0.0398		25.1667	2.9875	25.3695	0.51913	25.148	5.66367	25.3233	1.38013
27.664	0.57675	27.6751	0.7147					-66.8795	-0.02348	-26.6377	-0.01942	-37.3799	-0.03645	-50.5797	-0.06608	-52.8879	-0.03889	-92.467	0.10825	-59.9813	-0.0371		25.3603	2.98836	25.5632	0.52732	25.3416	5.70818	25.5169	1.42053
27.8577	0.56819	27.8688	0.71492					-66.6859	-0.02444	-26.4441	-0.0202	-37.1863	-0.03306	-50.386	-0.05723	-52.6942	-0.02988	-92.2733	0.11085	-59.7876	-0.03415		25.554	3.05192	25.7568	0.54046	25.5353	5.78906	25.7106	1.42828
28.0514	0.55674	28.0625	0.70441					-66.4922	-0.03077	-26.2504	-0.01559	-36.9926	-0.04589	-50.1924	-0.05892	-52.5005	-0.038	-92.0797	0.11757	-59.594	-0.04243		25.7477	3.06322	25.9505	0.56731	25.729	5.78133	25.9043	1.46852
28.2451	0.55114	28.2562	0.70071					-66.2986	-0.02301	-26.0567	-0.01752	-36.7989	-0.03726	-49.9987	-0.06762	-52.3069	-0.04454	-91.886	0.10606	-59.4003	-0.03479		25.9413	3.07353	26.1442	0.56396	25.9227	5.80453	26.098	1.47029
28.4388	0.5539	28.4498	0.69767					-66.105	-0.02709	-25.8631	-0.02336	-36.6052	-0.03885	-49.8051	-0.06314	-52.1132	-0.03669	-91.6923	0.1049	-59.2067	-0.03853		26.135	3.10067	26.3379	0.59069	26.1164	5.8259	26.2916	1.48497
28.6325	0.54725	28.6436	0.69327					-65.9112	-0.03342	-25.6694	-0.01733	-36.4116	-0.04705	-49.6114	-0.06287	-51.9196	-0.04176	-91.4986	0.11025	-59.0131	-0.04221		26.3287	3.14004	26.5315	0.60238	26.3101	5.8093	26.4853	1.50423
28.8261	0.53545	28.8372	0.67738					-65.7176	-0.03358	-25.4757	-0.0207	-36.2179	-0.0429	-49.4177	-0.06757	-51.7259	-0.05029	-91.305	0.10357	-58.8194	-0.04125		26.5224	3.18968	26.7252	0.62433	26.5037	5.88979	26.679	1.52355
29.0198	0.53652	29.0309	0.68032					-65.5239	-0.02966	-25.282	-0.02637	-36.0243	-0.03976	-49.2241	-0.06132	-51.5322	-0.0458	-91.1113	0.10178	-58.6257	-0.0373		26.7161	3.17741	26.9189	0.62535	26.6974	5.97983	26.8726	1.54854
29.2135	0.53495	29.2246	0.67844					-65.3303	-0.03594	-25.0884	-0.01372	-35.8306	-0.04256	-49.0304	-0.06062	-51.3385	-0.04088	-90.9177	0.11138	-58.432	-0.04576		26.9097	3.1921	27.1125	0.62871	26.8911	6.03076	27.0663	1.57542
29.4072	0.51908	29.4183	0.66999					-65.1366	-0.0266	-24.8947	-0.01968	-35.6369	-0.04269	-48.8368	-0.06601	-51.1448	-0.05276	-90.724	0.10458	-58.2384	-0.04332		27.1034	3.17851	27.3062	0.64215	27.0848	6.06726	27.2599	1.54775
29.6008	0.51975	29.612	0.66375					-64.9429	-0.02238	-24.701	-0.02421	-35.4432	-0.03924	-48.6431	-0.06583	-50.9512	-0.04877	-90.5303	0.09958	-58.0448	-0.03884		27.297	3.17597	27.4998	0.6339	27.2785	6.11404	27.4536	1.60246
29.7945	0.51618	29.8056	0.66367					-64.7493	-0.02959	-24.5073	-0.02137	-35.2496	-0.04174	-48.4494	-0.06135	-50.7575	-0.03874	-90.3366	0.10595	-57.8511	-0.04378		27.4907	3.19349	27.6935	0.6545	27.4721	6.09562	27.6473	1.59565
29.9882	0.50171	29.9993	0.65001					-64.5556	-0.02693	-24.3136	-0.01865	-35.0559	-0.03753	-48.2557	-0.05974	-50.5638	-0.04554	-90.1429	0.10994	-57.6574	-0.04575		27.6844	3.19333	27.8872	0.60808	27.6658	6.14814	27.8409	1.61579
30.1818	0.50524	30.193	0.66008					-64.3619	-0.02014	-24.1199	-0.02593	-34.8623	-0.02912	-48.0621	-0.07235	-50.3701	-0.04337	-89.9493	0.10303	-57.4638	-0.04012		27.8781	3.1799	28.0808	0.52779	27.8594	5.81959	28.0346	1.50606
30.3755	0.50923	30.3866	0.6617					-64.1683	-0.02203	-23.9262	-0.02084	-34.6686	-0.03664	-47.8684	-0.0685	-50.1765	-0.03571	-89.7556	0.11383	-57.2701	-0.03658		28.0718	2.96315	28.2745	0.42916	28.0531	5.50041	28.2283	1.41889
30.5692	0.49742	30.5803	0.65164					-63.9746	-0.02795	-23.7325	-0.02245	-34.4749	-0.03768	-47.6747	-0.06625	-49.9828	-0.03975	-89.562	0.11864	-57.0765	-0.04613		28.2654	2.71468	28.4681	0.34215	28.2468	5.06926	28.422	1.27304
30.7629	0.49553	30.774	0.64955					-63.781	-0.01724	-23.5389	-0.02027	-34.2812	-0.03189	-47.4811	-0.07729	-49.7891	-0.05133	-89.3683	0.11764	-56.8828	-0.03595		28.4591	2.50915	28.6618	0.28781	28.4405	4.74832	28.6156	1.16674
30.9566	0.49935	30.9677	0.65494					-63.5873	-0.01919	-23.3452	-0.02289	-34.0875	-0.03587	-47.2874	-0.06715	-49.5954	-0.03982	-89.1746	0.11732	-56.6892	-0.03504		28.6528	2.34613	28.8555	0.23649	28.6342	4.45353	28.8093	1.07904
31.1502	0.49323	31.1613	0.64478					-63.3937	-0.02827	-23.1515	-0.02381	-33.8939	-0.0471	-47.0938	-0.06783	-49.4018	-0.03847	-88.9809	0.12263	-56.4955	-0.04542		28.8465	2.17878	29.0491	0.18141	28.8279	4.19455	29.0029	1.03127
31.3439	0.47962	31.355	0.64434					-63.2	-0.02029	-22.9578	-0.01905	-33.7002	-0.03893	-46.9001	-0.07557	-49.2081	-0.0427	-88.7873	0.11217	-56.3019	-0.03749		29.0401	2.04176	29.2428	0.14009	29.0216	3.98269	29.1966	0.93824
31.5376	0.49106	31.5486	0.64239					-63.0063	-0.0213	-22.7641	-0.02236	-33.5066	-0.03233	-46.7064	-0.07215	-49.0144	-0.03695	-88.5936	0.11142	-56.1082	-0.0398		29.2338	1.9491	29.4365	0.09611	29.2152	3.74299	29.3903	0.84785
31.7312	0.48527	31.7423	0.63698					-62.8127	-0.02871	-22.5705	-0.02033	-33.3129	-0.03816	-46.5128	-0.06149	-48.8207	-0.03308	-88.3999	0.12205	-55.9145	-0.05143		29.4275	1.88292	29.6302	0.06354	29.4089	3.616	29.584	0.80055
31.9249	0.47433	31.936	0.66983					-62.619	-0.02912	-22.3768	-0.02371	-33.1192	-0.03219	-46.3191	-0.06429	-48.627	-0.04166	-88.2063	0.1197	-55.7209	-0.04844		29.6212	1.73824	29.8238	0.02065	29.6026	3.50265	29.7776	0.75634
32.1186	0.47572	32.1297	0.70566					-62.4254	-0.01703	-22.1831	-0.02778	-32.9256	-0.03311	-46.1255	-0.05946	-48.4334	-0.03749	-88.0126	0.11595	-55.5272	-0.04405		29.8148	1.68941	30.0175	0.01315	29.7962	3.39562	29.9713	0.71247
32.3123	0.47439	32.3234	0.87883					-62.2317	-0.02451	-21.9894	-0.01723	-32.7319	-0.04146	-45.9318	-0.05484	-48.2397	-0.029	-87.8189	0.11352	-55.3336	-0.04524		30.0085	1.61849	30.2112	-0.023	29.9899	3.23139	30.1649	0.66589
32.5059	0.45971	32.517	1.16893					-62.038	-0.0263	-21.7958	-0.01857	-32.5383	-0.03999	-45.7381	-0.05174	-48.046	-0.03852	-87.6252	0.1122	-55.1399	-0.04569		30.2022	1.55697	30.4048	-0.03299	30.1836	3.08241	30.3586	0.6114
32.6996	0.46744	32.7107	1.41985					-61.8444	-0.01678	-21.6021	-0.02474	-32.3446	-0.03641	-45.5445	-0.05998	-47.8523	-0.03433	-87.4315	0.10684	-54.9462	-0.04196		30.3958	1.48474	30.5985	-0.05614	30.3772	3.00863	30.5523	0.55849
32.8933	0.46973	32.9044	1.61547					-61.6507	-0.02083	-21.4084	-0.02211	-32.1509	-0.0467	-45.3508	-0.05285	-47.6587	-0.0248	-87.2379	0.11274	-54.7526	-0.0477		30.5895	1.43812	30.7922	-0.08223	30.5709	2.95127	30.746	0.54589
33.087	0.45409	33.0981	1.77494					-61.4571	-0.02463	-21.2147	-0.02157	-31.9572	-0.04275	-45.1572	-0.03846	-47.465	-0.0319	-87.0442	0.11554	-54.5589	-0.05242		30.7832	1.38831	30.9859	-0.11475	30.7646	2.78551	30.9396	0.52455
33.2807	0.46067	33.2917	1.93177					-61.2634	-0.01347	-21.021	-0.02629	-31.7636	-0.04175	-44.9635	-0.05342	-47.2713	-0.02889	-86.8505	0.10173	-54.3653	-0.0419		30.9769	1.2794	31.1795	-0.11763	30.9583	2.6849	31.1333	0.47911
33.4744	0.46346	33.4854	2.06422					-61.0697	-0.01462	-20.8273	-0.02316	-31.5699	-0.04661	-44.7698	-0.04968	-47.0776	-0.02443	-86.6568	0.10906	-54.1716	-0.04503		31.1705	1.28366	31.3732	-0.13826	31.1519	2.62061	31.3269	0.46386
33.6681	0.4505	33.6791	2.18367					-60.8761	-0.0322	-20.6336	-0.01594	-31.3762	-0.04722	-44.5762	-0.04333	-46.8839	-0.02819	-86.4632	0.11521	-53.978	-0.05436		31.3642	1.22288	31.5669	-0.15163	31.3456	2.51375	31.5206	0.42708
33.8617	0.45	33.8727	2.30097					-60.6824	-0.02306	-20.4399	-0.01799	-31.1826	-0.04111	-44.3825	-0.04869	-46.6903	-0.03227	-86.2695	0.10501	-53.7843	-0.05348		31.5579	1.12282	31.7606	-0.16959	31.5393	2.4868	31.7142	0.41986
34.0554	0.45631	34.0664	2.41345					-60.4888	-0.02096	-20.2463	-0.01857	-30.9889	-0.04769	-44.1888	-0.04748	-46.4966	-0.02454	-86.0758	0.1091	-53.5906	-0.04869		31.7516	1.12666	31.9543	-0.17963	31.7329	2.40341	31.9078	0.39352
34.2491	0.44822	34.2601	2.51183					-60.2951	-0.03006	-20.0526	-0.01965	-30.7952	-0.04289	-43.9951	-0.03819	-46.3029	-0.0221	-85.8821	0.11341	-53.397	-0.05956		31.9453	1.06364	32.1479	-0.20714	31.9266	2.37317	32.1015	0.37722
34.4428	0.44179	34.4538	2.60463					-60.1014	-0.02136	-19.8589	-0.0244	-30.6016	-0.03456	-43.8015	-0.04953	-46.1093	-0.03582	-85.6885	0.1097	-53.2033	-0.05834		32.1389	1.03576	32.3416	-0.21458	32.1203	2.29791	32.2952	0.3488
34.6365	0.44913	34.6474	2.69254					-59.9077	-0.02262	-19.6652	-0.02627	-30.4079	-0.03958	-43.6078	-0.04884	-45.9156	-0.0291	-85.4948	0.10673	-53.0097	-0.0474		32.3326	0.99414	32.5353	-0.22544	32.3139	2.27779	32.4888	0.29979
34.8302	0.44614	34.8411	2.76966					-59.7141	-0.03232	-19.4716	-0.02077	-30.2142	-0.04721	-43.4142	-0.04006	-45.7219	-0.02934	-85.3011	0.11297	-52.816	-0.05172		32.5263	0.95424	32.729	-0.24285	32.5076	2.2484	32.6825	0.27789
35.0238	0.43232	35.0348	2.84928					-59.5205	-0.02645	-19.2779	-0.02711	-30.0205	-0.03741	-43.2205	-0.04702	-45.5282	-0.03126	-85.1075	0.11014	-52.6224	-0.05999		32.7199	0.92665	32.9226	-0.24227	32.7013	2.19343	32.8761	0.298
35.2175	0.44184	35.2284	2.92853					-59.3268	-0.02346	-19.0842	-0.02722	-29.8269	-0.04667	-43.0268	-0.05456	-45.3346	-0.03163	-84.9138	0.09985	-52.4288	-0.05479		32.9136	0.86424	33.1163	-0.26464	32.8949	2.13466	33.0698	0.28533
35.4112	0.44056	35.4221	2.98734					-59.1332	-0.02652	-18.8905	-0.01891	-29.6332	-0.05433	-42.8332	-0.04015	-45.1409	-0.03113	-84.7201	0.11005	-52.235	-0.05712		33.1073	0.80641	33.31	-0.27288	33.0886	2.03916	33.2634	0.25041
35.6049	0.43089	35.6158	3.04977					-58.9395	-0.03161	-18.6968	-0.0215	-29.4396	-0.0402	-42.6394	-0.04594	-44.9472	-0.03801	-84.5264	0.11359	-52.0414	-0.06296		33.301	0.79851	33.5037	-0.26282	33.2823	2.02734	33.4571	0.27625
35.7985	0.44062	35.8095	3.11623					-58.7459	-0.02406	-18.5031	-0.02879	-29.2459	-0.04023	-42.4458	-0.0551	-44.7535	-0.03189	-84.3327	0.104	-51.8477	-0.05709		33.4947	0.77203	33.6974	-0.25982	33.476	2.01432	33.6507	0.27559
35.9922	0.43965	36.0031	3.176					-58.5522	-0.02959	-18.3094	-0.02855	-29.0522	-0.04457	-42.2521	-0.05291	-44.5599	-0.02515	-84.1391	0.10703	-51.6541	-0.05335		33.6884	0.76303	33.891	-0.26302	33.6696	1.95947	33.8444	0.26951
36.1859	0.43641	36.1968	3.22709					-58.3585	-0.04133	-18.1157	-0.02674	-28.8586	-0.03937	-42.0585	-0.05502	-44.3662	-0.03177	-83.9454	0.10777	-51.4604	-0.06775		33.882	0.76127	34.0847	-0.27997	33.8633	1.91155	34.0381	0.23005
36.3796	0.43693	36.3905	3.2885					-58.1649	-0.03124	-17.9221	-0.03159	-28.6649	-0.04228	-41.8648	-0.0597	-44.1726	-0.03364	-83.7517	0.10274	-51.2668	-0.06265		34.0757	0.68183	34.2784	-0.29162	34.057	1.90967	34.2317	0.20229
36.5733	0.43971	36.5842	3.33799					-57.9712	-0.03497	-17.7284	-0.02489	-28.4712	-0.05054	-41.6711	-0.06089	-43.9789	-0.02086	-83.558	0.09991	-51.0731	-0.05557		34.2694	0.7266	34.4721	-0.31215	34.2506	1.88745	34.4254	0.19293
36.767	0.43765	36.7779	3.37582					-57.7776	-0.04475	-17.5347	-0.02292	-28.2775	-0.05106	-41.4775	-0.0511	-43.7852	-0.02996	-83.3644	0.11096	-50.8795	-0.06795		34.4631	0.73904	34.6658	-0.31445	34.4443	1.87989	34.619	0.19936
36.9606	0.43175	36.9715	3.42691					-57.5839	-0.03703	-17.341	-0.02936	-28.0838	-0.0441	-41.2838	-0.05635	-43.5915	-0.03571	-83.1707	0.10204	-50.6858	-0.06941		34.6568	0.70953	34.8594	-0.34537	34.638	1.81997	34.8126	0.14547
37.1543	0.44116	37.1652	3.4694					-57.3903	-0.03612	-17.1474	-0.03807	-27.8902	-0.05803	-41.0901	-0.05797	-43.3978	-0.02824	-82.977	0.09884	-50.4922	-0.05819		34.8505	0.68866	35.0531	-0.37146	34.8316	1.81599	35.0063	0.12826
37.348	0.42996	37.3588	3.50112					-57.1966	-0.03841	-16.9537	-0.0292	-27.6965	-0.05218	-40.8964	-0.04258	-43.2041	-0.03335	-82.7834	0.11169	-50.2985	-0.0684		35.0442	0.67871	35.2468	-0.37479	35.0253	1.89421	35.2	0.10535
37.5417	0.4248	37.5525	3.54955					-57.0029	-0.03412	-16.76	-0.03513	-27.5028	-0.04283	-40.7028	-0.04505	-43.0105	-0.03554	-82.5897	0.09846	-50.1049	-0.06418		35.2378	0.64945	35.4405	-0.38819	35.219	1.91308	35.3936	0.08008
37.7354	0.43201	37.7462	3.58465					-56.8093	-0.02601	-16.5663	-0.03922	-27.3091	-0.05304	-40.5091	-0.05728	-42.8168	-0.03348	-82.3961	0.09866	-49.9112	-0.06023		35.4315	0.66771	35.6341	-0.40668	35.4126	1.88955	35.5873	0.05783
37.929	0.42679	37.9399	3.62006					-56.6156	-0.03792	-16.3727	-0.03449	-27.1155	-0.05244	-40.3154	-0.04437	-42.6231	-0.02981	-82.2024	0.10433	-49.7176	-0.06869		35.6252	0.63857	35.8278	-0.40158	35.6063	1.82895	35.7809	0.0491
38.1227	0.42343	38.1336	3.65462					-56.422	-0.03558	-16.179	-0.03893	-26.9218	-0.04504	-40.1218	-0.04306	-42.4295	-0.04412	-82.0087	0.10619	-49.5239	-0.07427		35.8188	0.6456	36.0215	-0.42492	35.8	1.8397	35.9746	0.04954
38.3164	0.42701	38.3272	3.68741					-56.2283	-0.02673	-15.9853	-0.04139	-26.7281	-0.04842	-39.9281	-0.04862	-42.2358	-0.03933	-81.8151	0.09395	-49.3302	-0.06619		36.0125	0.65813	36.2152	-0.42168	35.9937	1.84021	36.1682	0.05213
38.5101	0.43049	38.5209	3.71671					-56.0346	-0.03321	-15.7916	-0.03515	-26.5344	-0.05642	-39.7345	-0.04084	-42.0421	-0.03554	-81.6214	0.10366	-49.1366	-0.06995		36.2062	0.64691	36.4089	-0.43007	36.1873	1.81054	36.3619	0.0538
38.7037	0.41771	38.7146	3.74837					-55.841	-0.03401	-15.5979	-0.03223	-26.3408	-0.04596	-39.5408	-0.03954	-41.8484	-0.04388	-81.4277	0.11241	-48.9429	-0.07004		36.3999	0.63529	36.6025	-0.45243	36.381	1.79542	36.5555	0.02102
38.8974	0.42252	38.9082	3.7849					-55.6473	-0.02204	-15.4042	-0.04013	-26.1471	-0.04813	-39.3471	-0.04725	-41.6547	-0.03835	-81.234	0.09347	-48.7493	-0.06921		36.5936	0.61945	36.7962	-0.45547	36.5746	1.75108	36.7492	-0.000281764
39.0911	0.42958	39.1019	3.80796					-55.4537	-0.02746	-15.2105	-0.03383	-25.9534	-0.05513	-39.1535	-0.04418	-41.4611	-0.03429	-81.0404	0.09651	-48.5556	-0.06295		36.7873	0.64716	36.9899	-0.46004	36.7683	1.66632	36.9428	-0.02297
39.2848	0.41511	39.2956	3.83223					-55.26	-0.03523	-15.0169	-0.02768	-25.7598	-0.04863	-38.9598	-0.03301	-41.2674	-0.04618	-80.8467	0.10134	-48.362	-0.0743		36.9809	0.69464	37.1836	-0.47278	36.962	1.69014	37.1365	0.00668
39.4785	0.41331	39.4893	3.86642					-55.0664	-0.02996	-14.8232	-0.04078	-25.5661	-0.04714	-38.7661	-0.03911	-41.0737	-0.04654	-80.653	0.09118	-48.1683	-0.07259		37.1746	0.67863	37.3772	-0.48712	37.1556	1.68349	37.3301	-0.04717
39.6721	0.42046	39.6829	3.88819					-54.8727	-0.0381	-14.6295	-0.03459	-25.3724	-0.05601	-38.5725	-0.0386	-40.88	-0.03746	-80.4594	0.09691	-47.9746	-0.0641		37.3683	0.68997	37.5709	-0.49911	37.3493	1.67411	37.5238	-0.01664
39.8658	0.41081	39.8766	3.90965					-54.679	-0.04546	-14.4358	-0.03297	-25.1787	-0.04639	-38.3788	-0.02734	-40.6864	-0.03921	-80.2657	0.10268	-47.781	-0.06494		37.562	0.68792	37.7646	-0.49244	37.543	1.68594	37.7174	-0.04229
40.0594	0.40484	40.0703	3.93552					-54.4854	-0.0375	-14.2422	-0.03814	-24.985	-0.04742	-38.1851	-0.03894	-40.4927	-0.04759	-80.072	0.10069	-47.5874	-0.07002		37.7557	0.63914	37.9582	-0.50523	37.7367	1.58214	37.9111	-0.05641
40.2531	0.4169	40.2639	3.95689					-54.2917	-0.03324	-14.0485	-0.03704	-24.7914	-0.06098	-37.9914	-0.04428	-40.299	-0.04139	-79.8783	0.09387	-47.3937	-0.06141		37.9493	0.63484	38.152	-0.50772	37.9303	1.60084	38.1047	-0.06693
40.4468	0.41068	40.4576	3.97732					-54.0981	-0.04326	-13.8547	-0.02732	-24.5977	-0.05093	-37.7978	-0.03857	-40.1054	-0.04323	-79.6846	0.09933	-47.2001	-0.07113		38.143	0.61958	38.3456	-0.52554	38.124	1.53666	38.2984	-0.07119
40.6405	0.40652	40.6512	4.00495					-53.9044	-0.04133	-13.6611	-0.03503	-24.404	-0.04862	-37.6041	-0.03681	-39.9117	-0.05761	-79.4909	0.09792	-47.0064	-0.07952		38.3367	0.62391	38.5393	-0.53403	38.3177	1.46072	38.492	-0.08776
40.8342	0.41052	40.8449	4.02392					-53.7107	-0.0344	-13.4674	-0.03447	-24.2103	-0.05486	-37.4105	-0.04631	-39.7181	-0.05184	-79.2973	0.09128	-46.8128	-0.06789		38.5303	0.63398	38.733	-0.53973	38.5114	1.48107	38.6857	-0.09129
41.0278	0.40605	41.0386	4.0389					-53.5171	-0.03824	-13.2737	-0.03019	-24.0167	-0.04811	-37.2168	-0.03864	-39.5244	-0.04864	-79.1036	0.09475	-46.6191	-0.06866		38.724	0.61327	38.9267	-0.55146	38.705	1.41502	38.8793	-0.10245
41.2215	0.3954	41.2322	4.06934					-53.3234	-0.04435	-13.0801	-0.03387	-23.823	-0.05005	-37.0231	-0.03763	-39.3307	-0.05723	-78.9099	0.09739	-46.4254	-0.07112		38.9177	0.59453	39.1204	-0.5548	38.8987	1.40939	39.073	-0.12826
41.4152	0.40133	41.4259	4.09246					-53.1298	-0.03709	-12.8864	-0.03567	-23.6293	-0.05645	-36.8295	-0.0426	-39.137	-0.05541	-78.7162	0.08686	-46.2318	-0.06791		39.1114	0.57206	39.314	-0.56166	39.0924	1.41587	39.2666	-0.12136
41.6088	0.40312	41.6196	4.09625					-52.9361	-0.03621	-12.6927	-0.02852	-23.4357	-0.05469	-36.6358	-0.04437	-38.9433	-0.04648	-78.5225	0.09297	-46.0381	-0.05963		39.305	0.5802	39.5077	-0.56391	39.2861	1.36579	39.4603	-0.10674
41.8025	0.39398	41.8133	4.13023					-52.7425	-0.04648	-12.499	-0.03167	-23.242	-0.04539	-36.4421	-0.03543	-38.7497	-0.05278	-78.3289	0.09393	-45.8445	-0.06447		39.4987	0.53883	39.7014	-0.57849	39.4797	1.37568	39.6539	-0.10831
41.9962	0.39874	42.0069	4.1227					-52.5489	-0.03777	-12.3053	-0.0338	-23.0483	-0.05163	-36.2484	-0.04214	-38.556	-0.05137	-78.1352	0.08733	-45.6508	-0.06856		39.6924	0.55806	39.8951	-0.58348	39.6734	1.35136	39.8476	-0.11452
42.1898	0.40482	42.2006	3.98393					-52.3552	-0.04121	-12.1116	-0.02727	-22.8547	-0.05659	-36.0548	-0.04393	-38.3624	-0.03975	-77.9415	0.08966	-45.4571	-0.05506		39.886	0.55544	40.0887	-0.58524	39.8671	1.36972	40.0412	-0.11591
42.3835	0.398	42.3943	3.84893					-52.1615	-0.04741	-11.918	-0.02822	-22.661	-0.04541	-35.8612	-0.03807	-38.1687	-0.04846	-77.7478	0.10103	-45.2635	-0.06044		40.0797	0.55323	40.2824	-0.58348	40.0608	1.35397	40.2349	-0.09728
42.5772	0.3983	42.5879	3.55236					-51.9679	-0.04339	-11.7243	-0.03258	-22.4673	-0.05074	-35.6675	-0.04513	-37.975	-0.05242	-77.5542	0.09505	-45.0698	-0.06164		40.2734	0.57312	40.4761	-0.59904	40.2544	1.38478	40.4285	-0.10743
42.7709	0.40626	42.7817	3.32634					-51.7742	-0.04241	-11.5306	-0.03005	-22.2737	-0.0519	-35.4738	-0.0485	-37.7814	-0.04512	-77.3605	0.08305	-44.8762	-0.05702		40.4671	0.53883	40.6697	-0.62129	40.4481	1.32612	40.6221	-0.07065
42.9646	0.39877	42.9753	3.15484					-51.5806	-0.04701	-11.3369	-0.03045	-22.08	-0.04819	-35.2801	-0.03551	-37.5877	-0.04408	-77.1668	0.09162	-44.6824	-0.05672		40.6607	0.59244	40.8634	-0.60596	40.6418	1.33629	40.8158	-0.08222
43.1583	0.39382	43.169	3.00472					-51.3869	-0.04071	-11.1432	-0.0427	-21.8863	-0.05257	-35.0865	-0.03934	-37.3941	-0.05698	-76.9732	0.09161	-44.4888	-0.06934		40.8545	0.57349	41.0571	-0.604	40.8354	1.30031	41.0094	-0.08269
43.352	0.4019	43.3627	2.86629					-51.1932	-0.04127	-10.9495	-0.03767	-21.6927	-0.05788	-34.8928	-0.04854	-37.2004	-0.04731	-76.7795	0.07829	-44.2951	-0.06515		41.0481	0.57325	41.2507	-0.59939	41.0291	1.30753	41.2031	-0.10037
43.5457	0.39894	43.5563	2.75071					-50.9995	-0.04688	-10.7558	-0.0345	-21.499	-0.05136	-34.6991	-0.04295	-37.0067	-0.0514	-76.5858	0.08141	-44.1015	-0.06116		41.2418	0.56715	41.4444	-0.59846	41.2228	1.3492	41.3967	-0.10872
43.7393	0.38749	43.75	2.64649					-50.8059	-0.04872	-10.5621	-0.0444	-21.3053	-0.04855	-34.5055	-0.04458	-36.813	-0.06358	-76.3922	0.08881	-43.9079	-0.06822		41.4354	0.54836	41.6382	-0.59511	41.4165	1.32032	41.5904	-0.10053
43.933	0.39547	43.9437	2.54133					-50.6123	-0.03237	-10.3685	-0.04377	-21.1117	-0.05945	-34.3118	-0.0525	-36.6194	-0.04999	-76.1985	0.0844	-43.7142	-0.06116		41.6291	0.54243	41.8319	-0.60555	41.6101	1.31617	41.7841	-0.08921
44.1267	0.39819	44.1374	2.44988					-50.4186	-0.05038	-10.1748	-0.03699	-20.918	-0.05298	-34.1181	-0.048	-36.4257	-0.04309	-76.0048	0.09236	-43.5206	-0.05314		41.8228	0.51235	42.0255	-0.58481	41.8038	1.29264	41.9777	-0.13743
44.3203	0.38565	44.331	2.36678					-50.2249	-0.05524	-9.9811	-0.04105	-20.7243	-0.0469	-33.9244	-0.04195	-36.232	-0.05708	-75.8111	0.0987	-43.3269	-0.06386		42.0164	0.51341	42.2192	-0.59748	41.9975	1.28121	42.1714	-0.12356
44.514	0.3927	44.5247	2.28444					-50.0312	-0.03399	-9.78742	-0.05255	-20.5306	-0.05882	-33.7308	-0.05501	-36.0384	-0.04964	-75.6175	0.0934	-43.1332	-0.06334		42.2101	0.51288	42.4128	-0.58596	42.1912	1.29326	42.365	-0.16126
44.7077	0.39597	44.7184	2.20358					-49.8376	-0.04464	-9.59373	-0.04783	-20.337	-0.0544	-33.5371	-0.05402	-35.8447	-0.04044	-75.4238	0.09313	-42.9396	-0.05222		42.4038	0.49941	42.6065	-0.58858	42.3848	1.36284	42.5587	-0.18694
44.9014	0.38327	44.9121	2.14289					-49.644	-0.04371	-9.40005	-0.04931	-20.1433	-0.04792	-33.3435	-0.04641	-35.651	-0.04735	-75.2301	0.10083	-42.7459	-0.05804		42.5975	0.52119	42.8002	-0.57426	42.5785	1.32771	42.7523	-0.16365
45.095	0.39529	45.1057	2.07374					-49.4503	-0.0345	-9.20638	-0.04568	-19.9496	-0.05874	-33.1498	-0.05099	-35.4573	-0.04996	-75.0364	0.1017	-42.5523	-0.06458		42.7912	0.48161	42.9939	-0.58696	42.7722	1.31651	42.946	-0.16787
45.2887	0.39525	45.2994	2.00074					-49.2567	-0.03665	-9.01267	-0.04354	-19.756	-0.0542	-32.9561	-0.05755	-35.2637	-0.04233	-74.8427	0.08993	-42.3586	-0.05413		42.9848	0.47924	43.1876	-0.59685	42.9658	1.32822	43.1397	-0.17893
45.4824	0.38845	45.4931	1.95387					-49.063	-0.04404	-8.81903	-0.04574	-19.5623	-0.05184	-32.7625	-0.05113	-35.07	-0.03608	-74.6491	0.1046	-42.1649	-0.0587		43.1785	0.47887	43.3812	-0.59522	43.1595	1.30435	43.3333	-0.16293
45.676	0.39132	45.6867	1.90199					-48.8694	-0.03659	-8.62535	-0.05388	-19.3687	-0.05857	-32.5688	-0.04665	-34.8763	-0.03455	-74.4554	0.09732	-41.9713	-0.06437		43.3721	0.45804	43.5749	-0.59849	43.3532	1.28638	43.5269	-0.13743
45.8697	0.38977	45.8805	1.83966					-48.6757	-0.03016	-8.43168	-0.05101	-19.175	-0.05623	-32.3752	-0.05927	-34.6827	-0.02775	-74.2617	0.09107	-41.7776	-0.06579		43.5658	0.47105	43.7686	-0.59083	43.5468	1.33476	43.7206	-0.15987
46.0634	0.3801	46.0741	1.79803					-48.482	-0.04101	-8.238	-0.0425	-18.9813	-0.05007	-32.1815	-0.05386	-34.489	-0.03325	-74.068	0.09829	-41.584	-0.05736		43.7595	0.48235	43.9623	-0.5859	43.7405	1.33339	43.9142	-0.15133
46.2571	0.3842	46.2678	1.75864					-48.2884	-0.03183	-8.0443	-0.05377	-18.7877	-0.05476	-31.9878	-0.05639	-34.2953	-0.04409	-73.8744	0.09816	-41.3903	-0.06951		43.9532	0.43745	44.1559	-0.59175	43.9342	1.31651	44.1079	-0.12423
46.4508	0.38551	46.4614	1.70543					-48.0947	-0.0301	-7.85063	-0.05359	-18.5939	-0.05687	-31.7942	-0.06318	-34.1016	-0.03254	-73.6807	0.08999	-41.1967	-0.06448		44.1469	0.45521	44.3496	-0.5746	44.1279	1.30781	44.3015	-0.14112
46.6445	0.37615	46.6551	1.68074					-47.9011	-0.03304	-7.65695	-0.04159	-18.4003	-0.04889	-31.6005	-0.05255	-33.908	-0.04172	-73.487	0.09321	-41.003	-0.06273		44.3405	0.47956	44.5433	-0.57255	44.3215	1.27291	44.4952	-0.15023
46.8381	0.37252	46.8488	1.64737					-47.7074	-0.03328	-7.46327	-0.05023	-18.2066	-0.05528	-31.4068	-0.05502	-33.7143	-0.04847	-73.2933	0.10289	-40.8093	-0.0632		44.5342	0.42734	44.7369	-0.57475	44.5152	1.31617	44.6889	-0.12936
47.0318	0.37892	47.0425	1.60695					-47.5138	-0.02338	-7.2696	-0.05165	-18.013	-0.05433	-31.2132	-0.05575	-33.5206	-0.04208	-73.0997	0.09233	-40.6157	-0.06623		44.7279	0.44764	44.9306	-0.57779	44.7088	1.28167	44.8825	-0.10201
47.2255	0.37528	47.2362	1.57758					-47.3202	-0.03448	-7.07592	-0.05282	-17.8193	-0.04758	-31.0195	-0.05854	-33.327	-0.03487	-72.906	0.09563	-40.422	-0.06062		44.9216	0.47338	45.1243	-0.57247	44.9025	1.289	45.0762	-0.05918
47.4192	0.37151	47.4298	1.55668					-47.1265	-0.03463	-6.88223	-0.05536	-17.6256	-0.04765	-30.8259	-0.05227	-33.1333	-0.04951	-72.7123	0.1014	-40.2284	-0.06346		45.1152	0.47592	45.318	-0.58983	45.0962	1.30071	45.2698	-0.04519
47.6129	0.37417	47.6235	1.52331					-46.9328	-0.02132	-6.68855	-0.05941	-17.432	-0.05619	-30.6322	-0.05355	-32.9397	-0.04822	-72.5187	0.09816	-40.0347	-0.06634		45.3089	0.45112	45.5116	-0.58611	45.2898	1.3189	45.4635	-0.07021
47.8065	0.3692	47.8172	1.49492					-46.7391	-0.02032	-6.49489	-0.05208	-17.2383	-0.05155	-30.4386	-0.06153	-32.746	-0.03747	-72.325	0.09559	-39.841	-0.06322		45.5026	0.43156	45.7053	-0.58043	45.4835	1.30145	45.6571	-0.07138
48.0002	0.36019	48.0108	1.47337					-46.5455	-0.02764	-6.30121	-0.05764	-17.0446	-0.04961	-30.2448	-0.05545	-32.5523	-0.03992	-72.1313	0.09685	-39.6474	-0.0638		45.6962	0.46254	45.899	-0.57554	45.6772	1.34669	45.8507	-0.09274
48.1938	0.36357	48.2045	1.44745					-46.3519	-0.02068	-6.10753	-0.06694	-16.8509	-0.06053	-30.0512	-0.05979	-32.3587	-0.03977	-71.9377	0.09948	-39.4537	-0.07811		45.8899	0.44166	46.0926	-0.58897	45.8709	1.33243	46.0444	-0.08509
48.3875	0.36671	48.3982	1.42054					-46.1582	-0.0242	-5.91387	-0.06045	-16.6573	-0.05221	-29.8575	-0.06965	-32.165	-0.03916	-71.7439	0.09175	-39.2601	-0.07083		46.0836	0.44424	46.2863	-0.57557	46.0645	1.37284	46.238	-0.07683
48.5812	0.35916	48.5919	1.40408					-45.9646	-0.03234	-5.72021	-0.05796	-16.4636	-0.05365	-29.6639	-0.06715	-31.9713	-0.04594	-71.5503	0.09377	-39.0664	-0.06583		46.2773	0.45464	46.48	-0.58077	46.2582	1.33589	46.4317	-0.07399
48.7749	0.35888	48.7855	1.38767					-45.7709	-0.02606	-5.52652	-0.06429	-16.2699	-0.06354	-29.4702	-0.06003	-31.7777	-0.05148	-71.3566	0.09908	-38.8728	-0.07596		46.471	0.46528	46.6737	-0.58833	46.4519	1.33061	46.6253	-0.05675
48.9686	0.36704	48.9792	1.36175					-45.5773	-0.02184	-5.33284	-0.05673	-16.0763	-0.05571	-29.2765	-0.0657	-31.584	-0.03618	-71.163	0.08995	-38.6791	-0.07407		46.6647	0.43397	46.8674	-0.58891	46.6455	1.2961	46.819	-0.07119
49.1623	0.36243	49.1728	1.35157					-45.3836	-0.03016	-5.13915	-0.05269	-15.8825	-0.05477	-29.0829	-0.06047	-31.3903	-0.03527	-70.9693	0.08874	-38.4854	-0.06997		46.8584	0.48202	47.061	-0.55693	46.8392	1.29878	47.0126	-0.0559
49.356	0.36033	49.3665	1.33941					-45.1899	-0.02308	-4.94545	-0.0616	-15.6889	-0.06091	-28.8892	-0.06081	-31.1966	-0.04616	-70.7756	0.09769	-38.2917	-0.06886		47.052	0.50301	47.2547	-0.56759	47.0328	1.30224	47.2062	-0.05647
49.5497	0.36772	49.5602	1.31458					-44.9963	-0.01954	-4.7518	-0.058	-15.4952	-0.05115	-28.6955	-0.0621	-31.003	-0.03754	-70.5819	0.0888	-38.098	-0.07555		47.2457	0.49597	47.4484	-0.55932	47.2265	1.30651	47.3999	-0.0582
49.7433	0.36272	49.7538	1.30527					-44.8026	-0.03004	-4.55811	-0.05688	-15.3015	-0.04499	-28.5019	-0.06241	-30.8093	-0.04166	-70.3882	0.08332	-37.9044	-0.06525		47.4394	0.49024	47.6421	-0.57236	47.4202	1.3517	47.5935	-0.03955
49.937	0.35637	49.9475	1.30062					-44.609	-0.02464	-4.36445	-0.06431	-15.1078	-0.05666	-28.3082	-0.05294	-30.6156	-0.0512	-70.1946	0.09523	-37.7107	-0.0715		47.6331	0.48226	47.8357	-0.56293	47.6138	1.3646	47.7872	-0.05036
50.1307	0.3662	50.1412	1.27784					-44.4153	-0.0193	-4.17076	-0.06549	-14.9142	-0.05427	-28.1145	-0.05316	-30.422	-0.04532	-70.0008	0.08735	-37.5171	-0.07905		47.8267	0.49151	48.0295	-0.56735	47.8075	1.39797	47.9809	-0.0549
50.3244	0.35975	50.3348	1.2617					-44.2217	-0.02527	-3.97708	-0.05769	-14.7205	-0.04575	-27.9208	-0.05107	-30.2283	-0.03818	-69.8072	0.079	-37.3234	-0.07527		48.0204	0.48726	48.2231	-0.56435	48.0012	1.37176	48.1745	-0.04371
50.518	0.34889	50.5285	1.25602					-44.028	-0.02777	-3.7834	-0.0582	-14.5268	-0.05101	-27.7272	-0.04174	-30.0346	-0.04691	-69.6135	0.0843	-37.1298	-0.07083		48.2141	0.48902	48.4168	-0.56442	48.1949	1.39711	48.3682	-0.08345
50.7117	0.35939	50.7221	1.23749					-43.8344	-0.01897	-3.58972	-0.06529	-14.3332	-0.06063	-27.5335	-0.04144	-29.8409	-0.04635	-69.4198	0.08619	-36.9361	-0.08146		48.4078	0.45619	48.6105	-0.56309	48.3885	1.40325	48.5618	-0.07223
50.9054	0.35632	50.9159	1.23055					-43.6407	-0.02547	-3.39606	-0.05951	-14.1395	-0.04678	-27.3398	-0.05055	-29.6473	-0.03908	-69.2261	0.07382	-36.7424	-0.0806		48.6015	0.48627	48.8042	-0.57867	48.5822	1.35585	48.7554	-0.07932
51.0991	0.35006	51.1095	1.23015					-43.447	-0.03114	-3.20236	-0.0597	-13.9458	-0.0512	-27.1462	-0.04346	-29.4536	-0.04296	-69.0324	0.07507	-36.5488	-0.07191		48.7951	0.50829	48.9978	-0.57937	48.7758	1.32879	48.9491	-0.05518
51.2927	0.3581	51.3032	1.20656					-43.2534	-0.02493	-3.00872	-0.06798	-13.7521	-0.05595	-26.9525	-0.04906	-29.26	-0.0509	-68.8388	0.07733	-36.3551	-0.07855		48.9888	0.47477	49.1915	-0.57958	48.9695	1.31657	49.1427	-0.06173
51.4864	0.35733	51.4969	1.20392					-43.0598	-0.03038	-2.81504	-0.06863	-13.5585	-0.05815	-26.7589	-0.06382	-29.0663	-0.03608	-68.6451	0.07039	-36.1615	-0.07983		49.1825	0.46843	49.3852	-0.58517	49.1632	1.37136	49.3364	-0.06
51.6801	0.35065	51.6905	1.20133					-42.8661	-0.03553	-2.62137	-0.06876	-13.3648	-0.05378	-26.5652	-0.05933	-28.8726	-0.04188	-68.4514	0.07599	-35.9678	-0.06816		49.3762	0.48198	49.5789	-0.62487	49.3568	1.37506	49.53	-0.04654
51.8738	0.35024	51.8842	1.18927					-42.6724	-0.03465	-2.42769	-0.07111	-13.1711	-0.05714	-26.3715	-0.05336	-28.679	-0.05265	-68.2577	0.08357	-35.7741	-0.07292		49.5699	0.48329	49.7726	-0.621	49.5505	1.37455	49.7237	-0.03198
52.0674	0.35079	52.0779	1.17831					-42.4788	-0.0301	-2.234	-0.07047	-12.9775	-0.05179	-26.1779	-0.06611	-28.4853	-0.04358	-68.0641	0.07615	-35.5805	-0.07666		49.7635	0.52757	49.9662	-0.61102	49.7442	1.38518	49.9173	-0.04869
52.2611	0.34699	52.2716	1.18421					-42.2851	-0.03911	-2.04033	-0.05837	-12.7838	-0.05065	-25.9842	-0.06111	-28.2916	-0.0432	-67.8704	0.06742	-35.3868	-0.06619		49.9572	0.48595	50.1599	-0.62139	49.9379	1.31503	50.111	-0.04844
52.4548	0.352	52.4652	1.17061					-42.0915	-0.03774	-1.84665	-0.06581	-12.5901	-0.05369	-25.7905	-0.04994	-28.098	-0.05434	-67.6767	0.07791	-35.1932	-0.07289		50.1509	0.47535	50.3536	-0.63824	50.1315	1.34601	50.3046	-0.07204
52.6484	0.35658	52.6589	1.16028					-41.8978	-0.03222	-1.65298	-0.07057	-12.3964	-0.04802	-25.5968	-0.05156	-27.9043	-0.04671	-67.4831	0.07878	-34.9995	-0.08357		50.3446	0.469	50.5472	-0.63885	50.3252	1.31634	50.4982	-0.0265
52.8422	0.3444	52.8525	1.16429					-41.7042	-0.03386	-1.45931	-0.06026	-12.2028	-0.04099	-25.4032	-0.0509	-27.7107	-0.04439	-67.2893	0.06449	-34.8058	-0.07154		50.5382	0.48689	50.741	-0.62167	50.5189	1.27172	50.6919	-0.03255
53.0358	0.3464	53.0462	1.15289					-41.5105	-0.03288	-1.26562	-0.0643	-12.0091	-0.05416	-25.2095	-0.0332	-27.517	-0.05841	-67.0957	0.07427	-34.6122	-0.07338		50.7319	0.52151	50.9346	-0.60279	50.7125	1.33055	50.8856	-0.02975
53.2296	0.35045	53.2399	1.13714					-41.3169	-0.0215	-1.07193	-0.0666	-11.8154	-0.04693	-25.0159	-0.03529	-27.3234	-0.05092	-66.902	0.0794	-34.4185	-0.08105		50.9256	0.51803	51.1283	-0.61522	50.9062	1.28354	51.0792	-0.0126
53.4232	0.3416	53.4336	1.13829					-41.1232	-0.03304	-0.87826	-0.06718	-11.6218	-0.0381	-24.8222	-0.04484	-27.1297	-0.04432	-66.7083	0.06815	-34.2249	-0.07711		51.1193	0.52606	51.322	-0.61179	51.0999	1.32538	51.2729	-0.0097
53.6169	0.34423	53.6273	1.13457					-40.9295	-0.03303	-0.68459	-0.06252	-11.4281	-0.04001	-24.6285	-0.03496	-26.936	-0.05464	-66.5146	0.0689	-34.0312	-0.07244		51.313	0.50969	51.5157	-0.60178	51.2935	1.31304	51.4665	0.026
53.8106	0.34846	53.8209	1.12538					-40.7359	-0.02298	-0.49087	-0.06809	-11.2344	-0.03844	-24.4349	-0.0323	-26.7424	-0.0514	-66.3209	0.07535	-33.8375	-0.07845		51.5067	0.52282	51.7094	-0.62207	51.4872	1.31708	51.6601	0.02285
54.0043	0.34399	54.0146	1.11867					-40.5422	-0.03185	-0.29721	-0.0623	-11.0407	-0.03775	-24.2412	-0.04205	-26.5487	-0.04017	-66.1273	0.06964	-33.6439	-0.0816		51.7003	0.49966	51.903	-0.61067	51.6808	1.29133	51.8538	0.03675
54.198	0.33725	54.2082	1.11657					-40.3486	-0.03317	-0.10353	-0.0592	-10.8471	-0.04046	-24.0476	-0.03767	-26.355	-0.04616	-65.9336	0.07197	-33.4502	-0.07785		51.894	0.52037	52.0967	-0.60731	51.8745	1.27598	52.0474	0.05339
54.3917	0.34717	54.4019	1.10804					-40.155	-0.02635	0.09012	-0.0663	-10.6534	-0.04052	-23.8539	-0.02696	-26.1613	-0.05187	-65.7399	0.07737	-33.2566	-0.0789		52.0877	0.51099	52.2904	-0.6216	52.0682	1.32327	52.2411	0.04412
54.5854	0.34035	54.5956	1.10604					-39.9613	-0.03237	0.2838	-0.06298	-10.4597	-0.03181	-23.6602	-0.02972	-25.9677	-0.03939	-65.5462	0.07581	-33.0629	-0.08835		52.2814	0.49049	52.4841	-0.61929	52.2618	1.27922	52.4347	0.03555
54.7791	0.33806	54.7893	1.10594					-39.7677	-0.03989	0.47747	-0.05762	-10.266	-0.02386	-23.4666	-0.02974	-25.774	-0.04348	-65.3525	0.06428	-32.8692	-0.07821		52.475	0.51681	52.6778	-0.62044	52.4555	1.25881	52.6283	-0.00406
54.9728	0.34404	54.983	1.09266					-39.574	-0.02781	0.67114	-0.0667	-10.0723	-0.02798	-23.2729	-0.0167	-25.5804	-0.0479	-65.1589	0.06991	-32.6756	-0.0795		52.6687	0.54124	52.8714	-0.60814	52.6491	1.23971	52.822	0.01056
55.1665	0.34041	55.1766	1.08759					-39.3804	-0.02828	0.86484	-0.0669	-9.87867	-0.02551	-23.0792	-0.02622	-25.3867	-0.04886	-64.9652	0.07718	-32.4819	-0.09037		52.8624	0.56776	53.0651	-0.60703	52.8428	1.27109	53.0156	0.00296
55.3601	0.32791	55.3703	1.09465					-39.1867	-0.03732	1.0585	-0.05611	-9.68499	-0.02368	-22.8855	-0.02206	-25.193	-0.04391	-64.7715	0.06138	-32.2883	-0.08529		53.0561	0.52213	53.2588	-0.59366	53.0365	1.25512	53.2093	-0.00107
55.5538	0.3397	55.5639	1.08519					-38.993	-0.03161	1.25218	-0.06032	-9.49133	-0.02889	-22.6919	-0.01479	-24.9994	-0.05173	-64.5778	0.0694	-32.0946	-0.08041		53.2498	0.50089	53.4525	-0.57937	53.2302	1.25182	53.4029	0.000159432
55.7475	0.34377	55.7576	1.08002					-38.7994	-0.02095	1.44584	-0.06598	-9.29767	-0.02376	-22.4982	-0.01951	-24.8057	-0.05268	-64.3841	0.07889	-31.9009	-0.0843		53.4435	0.48963	53.6462	-0.58954	53.4238	1.32708	53.5965	0.00753
55.9412	0.33638	55.9513	1.08648					-38.6057	-0.02741	1.63952	-0.06191	-9.10397	-0.02003	-22.3045	-0.02579	-24.6121	-0.04894	-64.1904	0.06467	-31.7072	-0.07616		53.6371	0.51439	53.8399	-0.58282	53.6174	1.31395	53.7902	-0.00952
56.1349	0.34144	56.1449	1.08206					-38.4121	-0.03217	1.83319	-0.06248	-8.91031	-0.03066	-22.1109	-0.01049	-24.4184	-0.05517	-63.9968	0.06268	-31.5136	-0.06725		53.8309	0.51157	54.0335	-0.59945	53.8111	1.32123	53.9838	-0.01125
56.3286	0.34305	56.3386	1.07577					-38.2184	-0.02079	2.02688	-0.0666	-8.71663	-0.02868	-21.9172	-0.01265	-24.2247	-0.05065	-63.8031	0.06951	-31.3199	-0.07643		54.0245	0.53318	54.2272	-0.58417	54.0048	1.35619	54.1775	0.02313
56.5223	0.33387	56.5322	1.07773					-38.0248	-0.02744	2.22056	-0.06436	-8.52298	-0.02547	-21.7236	-0.01811	-24.0311	-0.04442	-63.6094	0.06796	-31.1262	-0.07379		54.2182	0.55507	54.4209	-0.59216	54.1985	1.32549	54.3711	0.01069
56.716	0.33927	56.7259	1.06345					-37.8311	-0.02903	2.41422	-0.06366	-8.3293	-0.03658	-21.5299	-0.01538	-23.8374	-0.05325	-63.4157	0.06418	-30.9326	-0.05988		54.4119	0.55782	54.6146	-0.57487	54.3921	1.34254	54.5647	0.02049
56.9096	0.34197	56.9196	1.0551					-37.6374	-0.02241	2.6079	-0.06478	-8.13563	-0.03841	-21.3363	-0.00733	-23.6438	-0.05248	-63.2221	0.07221	-30.7389	-0.0693		54.6056	0.52618	54.8083	-0.5613	54.5858	1.3318	54.7584	0.0831
57.1033	0.33667	57.1132	1.06313					-37.4438	-0.02289	2.80156	-0.06473	-7.94197	-0.0332	-21.1426	-0.01963	-23.4501	-0.04756	-63.0284	0.07063	-30.5452	-0.07807		54.7993	0.51235	55.0019	-0.59136	54.7794	1.37114	54.952	0.04938
57.297	0.33559	57.3069	1.05732					-37.2501	-0.03837	2.99525	-0.05332	-7.74827	-0.0312	-20.9489	-0.01658	-23.2564	-0.04896	-62.8347	0.0578	-30.3515	-0.06604		54.9929	0.50793	55.1957	-0.58819	54.9731	1.40621	55.1457	0.05947
57.4907	0.34088	57.5006	1.04759					-37.0565	-0.03354	3.18891	-0.06356	-7.5546	-0.03418	-20.7553	-0.01016	-23.0628	-0.0559	-62.641	0.06236	-30.1579	-0.067		55.1867	0.49745	55.3893	-0.57678	55.1668	1.39677	55.3394	0.06804
57.6844	0.33974	57.6942	1.04329					-36.8629	-0.036	3.38259	-0.06275	-7.36092	-0.02396	-20.5616	-0.01327	-22.8691	-0.04859	-62.4473	0.07039	-29.9642	-0.07403		55.3803	0.48022	55.583	-0.59984	55.3604	1.39859	55.533	0.06221
57.878	0.33458	57.8879	1.04769					-36.6692	-0.04025	3.57628	-0.05842	-7.16726	-0.03189	-20.368	-0.0141	-22.6755	-0.05302	-62.2536	0.06198	-29.7705	-0.06764		55.574	0.47612	55.7767	-0.59273	55.5541	1.40155	55.7266	0.05701
58.0717	0.34225	58.0816	1.03669					-36.4756	-0.03426	3.76994	-0.05917	-6.97357	-0.03361	-20.1743	-0.00622	-22.4818	-0.06017	-62.0599	0.06604	-29.5769	-0.06856		55.7676	0.47674	55.9703	-0.58691	55.7477	1.38916	55.9203	0.07346
58.2654	0.34113	58.2753	1.04173					-36.2819	-0.02859	3.9636	-0.06976	-6.77991	-0.02857	-19.9806	-0.01168	-22.2882	-0.06085	-61.8663	0.07407	-29.3832	-0.0737		55.9613	0.46917	56.164	-0.6098	55.9414	1.42872	56.1139	0.07702
58.4591	0.32099	58.4689	1.04089					-36.0883	-0.03129	4.15727	-0.06166	-6.58625	-0.02747	-19.787	-0.01691	-22.0945	-0.05552	-61.6726	0.06317	-29.1896	-0.07024		56.155	0.44666	56.3577	-0.60656	56.1351	1.42701	56.3076	0.05925
58.6527	0.33066	58.6626	1.02562					-35.8946	-0.02393	4.35094	-0.06036	-6.39256	-0.03026	-19.5933	-0.00982	-21.9008	-0.06236	-61.4789	0.05973	-28.9959	-0.0609		56.3487	0.44842	56.5514	-0.61109	56.3287	1.41366	56.5012	0.07668
58.8464	0.33286	58.8562	1.02695					-35.7009	-0.01931	4.54462	-0.06925	-6.19888	-0.02162	-19.3997	-0.01108	-21.7072	-0.05744	-61.2852	0.07305	-28.8022	-0.0691		56.5424	0.44379	56.7451	-0.61612	56.5224	1.397	56.6948	0.08446
59.0401	0.32364	59.0499	1.03053					-35.5073	-0.02672	4.73828	-0.05893	-6.00521	-0.03189	-19.206	-0.01589	-21.5135	-0.05015	-61.0915	0.063	-28.6086	-0.06467		56.736	0.44277	56.9388	-0.60622	56.716	1.34993	56.8885	0.06111
59.2338	0.32827	59.2435	1.01955					-35.3136	-0.0266	4.93196	-0.05737	-5.81155	-0.03344	-19.0123	-0.00864	-21.3199	-0.0601	-60.8979	0.05642	-28.4149	-0.05284		56.9298	0.41858	57.1324	-0.60442	56.9097	1.37983	57.0821	0.09643
59.4275	0.33698	59.4372	1.02059					-35.12	-0.01468	5.12563	-0.06919	-5.61787	-0.03013	-18.8187	-0.01035	-21.1262	-0.05708	-60.7042	0.05922	-28.2213	-0.05536		57.1234	0.4264	57.3261	-0.60664	57.1034	1.38518	57.2757	0.11024
59.6211	0.32614	59.6309	1.02719					-34.9264	-0.02054	5.31931	-0.08827	-5.42421	-0.027	-18.625	-0.01833	-20.9325	-0.04687	-60.5105	0.06488	-28.0276	-0.05894		57.3171	0.453	57.5198	-0.61084	57.297	1.45532	57.4694	0.07797
59.8148	0.32675	59.8245	1.01693					-34.7327	-0.02758	5.51297	0.17232	-5.23054	-0.03348	-18.4314	-0.01029	-20.7389	-0.05349	-60.3168	0.05875	-27.8339	-0.05458		57.5108	0.50044	57.7135	-0.61628	57.4907	1.43639	57.6631	0.08474
60.0085	0.333	60.0182	1.01864					-34.5391	-0.01954	5.70665	0.37486	-5.03685	-0.02794	-18.2376	-0.00813	-20.5452	-0.0639	-60.1231	0.06465	-27.6403	-0.05853		57.7044	0.53936	57.9072	-0.62439	57.6843	1.46527	57.8567	0.10457
								-34.3454	-0.02328	5.90033	0.64087	-4.84321	-0.02264	-18.044	-0.00676	-20.3515	-0.04854	-59.9295	0.06776	-27.4466	-0.06839		57.8982	0.56383	58.1008	-0.60308	57.878	1.49398	58.0503	0.0942
								-34.1518	-0.03425	6.09399	0.86128	-4.64951	-0.03483	-17.8503	-0.00173	-20.1579	-0.05183	-59.7358	0.05469	-27.2529	-0.0555		58.0918	0.552	58.2946	-0.60736	58.0717	1.45737	58.244	0.08074
								-33.9582	-0.01813	6.2877	1.03491	-4.45584	-0.02895	-17.6567	-0.00119	-19.9642	-0.05801	-59.5421	0.05782	-27.0592	-0.0613		58.2855	0.56596	58.4882	-0.61058	58.2653	1.3908	58.4376	0.06539
								-33.7645	-0.021	6.48137	1.1975	-4.26217	-0.01794	-17.463	-0.00661	-19.7706	-0.04969	-59.3484	0.0688	-26.8656	-0.07181		58.4792	0.61515	58.6819	-0.62388	58.459	1.41184	58.6312	0.09757
								-33.5709	-0.02295	6.67503	1.35083	-4.06849	-0.0217	-17.2693	-0.00999	-19.5769	-0.04414	-59.1548	0.0589	-26.6719	-0.06697		58.6729	0.61442	58.8756	-0.61239	58.6527	1.42338	58.8249	0.07207
								-33.3772	-0.01943	6.86869	1.4793	-3.87482	-0.02557	-17.0757	-0.0052	-19.3832	-0.05721	-58.9611	0.05355	-26.4782	-0.06337		58.8665	0.65072	59.0693	-0.61691	58.8463	1.38427	59.0185	0.08147
								-33.1836	-0.01401	7.06238	1.59912	-3.68113	-0.01528	-16.882	-0.0073	-19.1896	-0.05164	-58.7674	0.05656	-26.2846	-0.06837		59.0602	0.58859	59.2629	-0.60985	59.04	1.37136	59.2122	0.07973
								-32.9899	-0.02464	7.25605	1.7176	-3.48746	-0.01742	-16.6884	-0.01191	-18.9959	-0.04508	-58.5737	0.05516	-26.0909	-0.06829		59.2539	0.63042	59.4566	-0.62757	59.2337	1.39126	59.4058	0.07756
								-32.7962	-0.02073	7.4497	1.82583	-3.29379	-0.0167	-16.4947	-0.00669	-18.8023	-0.05401	-58.38	0.04625	-25.8972	-0.05966		59.4476	0.64528	59.6503	-0.64194	59.4273	1.48022	59.5994	0.10075
								-32.6026	-0.01984	7.64342	1.92287	-3.10011	-0.01031	-16.301	-0.00114	-18.6086	-0.05161	-58.1864	0.05308	-25.7035	-0.06745		59.6413	0.61986	59.844	-0.64711	59.621	1.44861	59.793	0.08188
								-32.4089	-0.02099	7.83708	2.01887	-2.90643	-0.01997	-16.1074	-0.01236	-18.4149	-0.04317	-57.9927	0.05553	-25.5099	-0.07555		59.835	0.63783	60.0377	-0.64029	59.8147	1.44861	59.9867	0.03174
								-32.2153	-0.01798	8.03074	2.10507	-2.71276	-0.02497	-15.9137	-0.0116	-18.2213	-0.04795	-57.799	0.0445	-25.3162	-0.06407		60.0287	0.6118	60.2314	-0.63602	60.0083	1.47459	60.1803	0.05452
								-32.0216	-0.01106	8.22443	2.18632	-2.5191	-0.01789	-15.72	-0.00128	-18.0276	-0.05841	-57.6053	0.04503	-25.1225	-0.06376		60.2224	0.61651	60.4251	-0.6623	60.202	1.47238	60.3739	0.04377
								-31.8279	-0.01343	8.41811	2.26226	-2.32542	-0.02058	-15.5264	-0.01256	-17.8339	-0.04346	-57.4116	0.05463	-24.9289	-0.07433		60.4161	0.65223	60.6187	-0.6616	60.3957	1.41951	60.5676	0.04349
								-31.6343	-0.01703	8.61179	2.34327	-2.13178	-0.02291	-15.3327	-0.00607	-17.6403	-0.05079	-57.218	0.05683	-24.7352	-0.06033		60.6097	0.64528	60.8124	-0.65795	60.5893	1.41354	60.7612	0.0687
								-31.4406	-0.01084	8.80545	2.39814	-1.93808	-0.0185	-15.139	0.00293	-17.4467	-0.05966	-57.0242	0.05244	-24.5415	-0.05992		60.8034	0.63251	61.0061	-0.68031	60.783	1.4269	60.9549	0.09404
								-31.247	-0.01245	8.99914	2.46125	-1.7444	-0.0141	-14.9453	-0.01114	-17.2529	-0.04846	-56.8306	0.06316	-24.3479	-0.0715		60.9971	0.6393	61.1998	-0.6745	60.9767	1.46601	61.1485	0.04951
								-31.0533	-0.01491	9.19279	2.52266	-1.55072	-0.02044	-14.7517	-0.00958	-17.0593	-0.05301	-56.6369	0.04977	-24.1542	-0.06484		61.1908	0.66877	61.3935	-0.68688	61.1704	1.50762	61.3422	0.06271
[truncated: 1,676 more rows]
